# Supplementary material for: Multiomics Analysis Reveals Novel Genetic Determinants for Lens Differentiation, Structure, and Transparency
Source: Biomolecules. 2023 Apr 19;13(4):693. doi: 10.3390/biom13040693 (PMC10136076; doi:10.3390/biom13040693)
Supplement: Supplementary file 1 [file biomolecules-13-00693-s001.zip]

Archive with 5 entries (5 files):
- Supplementary Table 1. Epithelial and Fiber cell gene promoters in Chicken and Mice.xlsx
- Supplementary Table 2. Enrichr analysis of conserved Epi and Fiber gene promoters.xlsx
- Supplementary Table 3. Conserved Epi and Fiber genes.xlsx
- Supplementary Table 4. Enrichr analysis of conserved Epi and Fiber genes.xlsx
- Supplementary Table 5. CATMAP and iSYTE overlap of conserved Epi and Fiber genes.xlsx
