# Supplementary material for: Multiomics Analysis Reveals Novel Genetic Determinants for Lens Differentiation, Structure, and Transparency
Source: Biomolecules. 2023 Apr 19;13(4):693. doi: 10.3390/biom13040693 (PMC10136076; doi:10.3390/biom13040693)
Supplement: Supplementary file 1 [file biomolecules-13-00693-s001.zip › Supplementary Table 1. Epithelial and Fiber cell gene promoters in Chicken and Mice.xlsx]

## Sheet: Sheet2
Genes with epithelial cell preferred promoters in both E13 chicken and E14.5 mice lenses	Genes with fiber cell preferred promoters in both E13 chicken and E14.5 mice lenses
Ace	Abcc5
Acot11	Abcd4
Adamts20	Abcg2
Agpat2	Abhd12
Ak1	Abi2
Akap11	Abi3bp
Akr1b10	Acbd6
Alx4	Acot8
Ambp	Ada
Ankrd9	Adam12
Anks6	Adam32
Anxa6	Adam33
Ap3b2	Adam8
Arl6ip1	Adam9
Arsi	Adarb2
Atp10d	Adnp
Atp2a2	Adpgk
Atp2b1	Adsl
Atp8b3	Adssl1
Aurkaip1	Afap1l2
B3gntl1	Agtpbp1
Bard1	Agtrap
Bcl2l1	Agxt
Bcl6	Ahcyl1
Bdh2	Aimp2
Brpf1	Amd1
Camk2g	Anapc1
Cd93	Ankfy1
Cdc42ep1	Ankle2
Cdca4	Ankrd17
Cdh11	Ankrd46
Cenpw	Ap4e1
Cep128	Aplp2
Cep164	Aqp3
Chd4	Aqp7
Chrm4	Arglu1
Chrna9	Arhgap12
Clvs1	Arhgap24
Cmtm3	Arhgap26
Cmtm6	Arid1b
Cmtm7	Arid4a
Cnn2	Arl6ip5
Cntnap2	Arpc1b
Col16a1	Arpp19
Col24a1	Arsg
Col8a2	Ascc2
Cops7a	Atp5l
Cpz	Atp6v0a1
Crabp1	Atp6v1c1
Ctc1	Atp7b
Cx3cl1	Atxn2
Cxcl12	Azin1
Cyb5r3	B3gnt4
Cybrd1	B4galt4
Cyp1b1	Bag1
Dap	Bag2
Dazl	Bahd1
Dgkh	Basp1
Dgkk	Bcl2l13
Dhrsx	Bcor
Dkk1	Bfsp1
Dmap1	Bfsp2
Dph1	Birc2
E2f7	Birc6
Edn1	Bmper
Efemp1	Bod1
Efna5	Brd2
Egfr	Bsdc1
Eif2b3	Btbd3
Eif3d	C1ql4
Emilin2	C1qtnf1
Enpp1	Cacna1g
Enpp6	Calm1
Ensa	Cant1
Epha4	Cap1
Ephb6	Cap2
Erg	Caprin2
Eri1	Carhsp1
Fam110a	Cbln4
Fance	Cbx2
Fbxo32	Ccdc39
Fbxo43	Ccdc50
Fezf1	Ccdc80
Fezf2	Ccl17
Fignl1	Ccng1
Folr1	Ccp110
Foxred2	Ccr4
Frem1	Cd164
Fry	Cd82
Fstl1	Cdc123
Fth1	Cdc20
Fut4	Cdc20b
Gja1	Cdc40
Gm2a	Cdca2
Gpr37	Cdca7l
Gpr37l1	Cdh13
Gprc5a	Cdh2
Gpx8	Cdk12
Grap	Cdk19
Grb14	Cdkn1b
Gtdc1	Cep170
Gtf2i	Cflar
Hapln3	Chadl
Hepacam	Chchd6
Homer3	Chd2
Id2	Chic1
Ift43	Chrna4
Igfbp3	Chtf18
Igfbp5	Chtop
Igsf3	Cks1b
Inhba	Clasp2
Ino80d	Cnot4
Ints1	Cobl
Islr	Cox7a2
Itprip	Cpeb3
Itpripl2	Cped1
Jph2	Cpxm2
Kcnip2	Cryba4
Kcnj8	Cstf3
Kif21b	Ctcf
Kif26a	Ctdspl
Kirrel	Ctnna1
Klhl14	Cul3
Krt15	Cwc25
Laptm4b	Cwf19l1
Larp6	Cxadr
Ldb2	Cxcr4
Ldha	Cyfip1
Lgals1	Cyp26c1
Lmcd1	Cyyr1
Lmnb1	Dcun1d1
Lmo7	Dcun1d4
Lrp2	Ddx55
Lrp2bp	Dedd
Lrrc15	Dennd2a
Lrrc45	Deptor
Lrrn4	Dgcr2
Lypd6	Dgcr6
Mab21l2	Dhdds
Man2b2	Dhrs13
Map3k13	Dhx30
Map4k3	Diablo
Matn2	Dis3l2
Mdk	Disp1
Mettl5	Dlg1
Mfge8	Dlg5
Mgat3	Dll1
Mid1	Dmxl1
Mipol1	Dnajb2
Mir211	Dnajb5
Mmel1	Dnajc7
Mpp6	Dnali1
Mreg	Dnase1
Mst1	Dock5
Mxra7	Drg1
Myadml2	Dusp1
Myo5b	Dusp19
Nanos1	Dvl1
Narf	Dync1li2
Nckap5	Dyrk1a
Nfia	Dyrk2
Nfkb2	Ebf1
Nfkbie	Edaradd
Nfkbiz	Edc4
Nipal3	Eef1a2
Nmnat3	Eef1d
Nr4a2	Efhd2
Nrsn1	Eif2a
Nudt8	Eif3f
Olfml3	Eif3m
Optc	Eif4e
Osbpl3	Eif4e2
Pafah2	Elavl1
Pam16	Elavl4
Pgam1	Elk4
Phactr4	Elmo1
Pigz	Emc6
Pip4k2b	Enoph1
Plcg2	Ep300
Plod1	Epb41l1
Plxna2	Epc1
Pmepa1	Eps15
Pomgnt1	Eps15l1
Pou4f2	Erbb2
Ppfibp2	Etf1
Ppm1j	Fabp5
Ppp1r26	Fah
Prph2	Fam120a
Prrx1	Fam189a1
Ptpn13	Fam53b
Pts	Fam78a
Pyroxd2	Fam78b
Rab36	Fam91a1
Rai14	Fastkd3
Rasa4	Fbxl20
Rasl12	Fbxl22
Rassf1	Fbxl8
Rccd1	Fbxo34
Rd3	Fbxw11
Rerg	Fem1b
Rft1	Fez1
Rhoj	Fgf16
Rps23	Fgf5
Rrm2	Fgfr3
S1pr3	Fkbp1a
Samd12	Fktn
Sdc4	Fmn1
Sdf2l1	Fn3k
Sfrp2	Fn3krp
Sgcz	Fnbp1
Sgpl1	Fnip1
Sh2d4a	Fnta
Shf	Foxc1
Sipa1l2	Foxg1
Sirt5	Frs2
Slc12a7	G3bp1
Slc14a2	Gabrg3
Slc1a1	Gal
Slc29a1	Gars
Slc2a12	Gbf1
Slc35b2	Gfra2
Slc38a11	Gfra3
Slc38a3	Ghdc
Slc4a9	Gja8
Slco3a1	Gjb2
Slit3	Gls
Snca	Gmeb1
Sned1	Gna12
Snx25	Gna13
Sparcl1	Gnaz
Steap2	Gnb1l
Ston1	Gng2
Stxbp1	Got2
Suclg2	Gpcpd1
Sv2c	Gpm6b
Syt1	Gpnmb
Syt6	Gpr137b
Tagln	Gpr142
Tagln3	Gpr183
Tas1r1	Gprin2
Tbrg4	Gpx1
Tcfl5	Grhl1
Tcp11	Grid2ip
Tctex1d1	Grin2a
Tdrd1	Gss
Tgfb3	Hapln4
Thsd1	Hdac9
Tinagl1	Hdlbp
Tk1	Hint3
Tmem14c	Hlcs
Tmem164	Hmox1
Tmem221	Hnrnph3
Tmem8b	Hnrnpr
Tmem9	Homer2
Tpm2	Hps4
Traf4	Hs2st1
Tram2	Hspb11
Trim9	Hspd1
Tsen15	Ift57
Tsnax	Igf2bp1
Tspan32	Il17ra
Tspo	Ino80
Tssc4	Inpp5k
Ttc28	Insr
Ttpal	Itgav
Txnrd1	Itpk1
Upk3b	Itpkb
Uri1	Jak1
Usp43	Jarid2
Vps8	Jmjd6
Wdr27	Josd1
Wls	Kat2b
Wnt6	Katna1
Xylt1	Kcna1
Zfpm2	Kcnab1
Znrf3	Kctd7
Ace2	Kdm5b
Actrt2	Kif18b
Angptl1	Klf2
Best1	Klf7
Blnk	Klhl22
Bmp4	Klhl5
Ccdc78	Kpna6
Chat	Lama5
Cldn16	Larp4b
Cntnap4	Letm1
Ctss	Lgi2
Exph5	Lgr4
Ferd3l	Limd1
Glod5	Lman1
Guca1a	Lmo2
Hnf4a	Lnx2
Ifitm5	Lonp2
Il15	Lpin1
Ipcef1	Lrp12
Klhl31	Lrrc9
Lgi1	Lrrtm2
Mlc1	Luc7l2
Npvf	Lypla2
Nup54	Mafg
Opn5	Mak16
Pah	Maml1
Pdcd1	Map1b
Pef1	Map3k7
Polr2b	Mapk10
Popdc2	Mapk12
Ppargc1b	Mapkap1
Ptafr	Mapre2
Rassf7	Marcksl1
Rnf224	Mat2b
Slamf8	Mau2
Slc10a1	Mbnl1
Slc13a3	Mc1r
Slc25a40	Mdh2
Slc32a1	Med12l
Spaca1	Med15
Sstr3	Meis1
Susd3	Memo1
Sytl4	Metap1
Tmem208	Mfsd11
Tnnt2	Mgat5
Trerf1	Mier1
Trim25	Mir133a-2
Trip13	Mir1a-2
Trpa1	Mir30a
	Mir762
	Mitf
	Mlf1
	Mllt10
	Mlst8
	Mms19
	Mpp5
	Mrpl15
	Mrpl39
	Mrpl41
	Mrpl42
	Mrps10
	Mrps5
	Msl1
	Msl2
	Mtnr1a
	Mtpap
	Mxd1
	Mxd4
	Myh7b
	Myo1b
	Naa25
	Nanp
	Nap1l1
	Ncam1
	Ncapd3
	Ncoa6
	Ndufa11
	Ndufv3
	Neo1
	Nfe2l1
	Nfe2l2
	Nhs
	Nkd1
	Nkrf
	Nkx3-2
	Nkx6-1
	Nlk
	Npc1
	Npr2
	Nr2e1
	Nrip1
	Nsf
	Nt5c2
	Nudt3
	Nxnl2
	Ormdl1
	Ormdl3
	Osbpl9
	Oxt
	Pacsin2
	Pacsin3
	Pafah1b2
	Paip2
	Papln
	Pcdhgc5
	Pcyox1
	Pdcd2
	Pdgfb
	Pdia4
	Pdpr
	Peli1
	Pfkl
	Pgpep1
	Phf21a
	Phip
	Phlda2
	Pias4
	Pik3r3
	Pitrm1
	Pitx3
	Plekhj1
	Plin3
	Pmp22
	Pou2f3
	Ppid
	Ppm1f
	Ppp1r15b
	Ppp2ca
	Ppp2r2b
	Ppp2r5a
	Ppp3r1
	Ppp6r3
	Prdm15
	Prickle1
	Prkacb
	Prlh
	Prokr2
	Prox1
	Prr11
	Prrc2b
	Prss35
	Prtg
	Psmd9
	Pspc1
	Ptpn11
	Ptprg
	Ptrh2
	Pxk
	Pygo1
	Qars
	Rab11fip1
	Rab21
	Rab40c
	Rab4a
	Rabif
	Rabl6
	Rad23b
	Rad51d
	Rap1a
	Rapsn
	Rasgrp3
	Rasl11a
	Rbm24
	Rcan2
	Rcc1
	Reep2
	Rgl1
	Rgs16
	Rgs22
	Rhoa
	Rhobtb3
	Rhof
	Rhou
	Rin3
	Ripply2
	Rlf
	Rnf126
	Rnf144b
	Rnf165
	Rnf208
	Rnft1
	Robo1
	Rpf2
	Rpl27
	Rpl32
	Rplp0
	Rps14
	Rps19bp1
	Rsbn1
	Rtn4
	Sall1
	Sbf2
	Scamp1
	Scml4
	Scnn1b
	Sctr
	Sec14l1
	Sema5a
	Senp6
	Sft2d2
	Sfxn1
	Shb
	Shh
	Sik1
	Slc22a18
	Slc3a1
	Slc47a2
	Slc4a5
	Slc6a7
	Slc7a10
	Slc9a6
	Smad5
	Smarce1
	Smc3
	Smpd3
	Snrk
	Snrpb
	Sorbs2
	Sos2
	Sox1
	Spen
	Spg21
	Sppl2a
	Sptan1
	Sptbn1
	Sptssb
	Sqstm1
	Srpk1
	Srrm2
	Srsf11
	Stab1
	Stag1
	Stag2
	Stambpl1
	Stat4
	Stat5b
	Stau1
	Stc2
	Stk11
	Stk25
	Stk32a
	Stk40
	Stx11
	Surf1
	Surf6
	Svil
	Syt11
	Syt12
	Tab2
	Taf15
	Tbc1d22b
	Tbcd
	Tbcel
	Tcea1
	Tcf12
	Tcf25
	Tdrd6
	Tdrd7
	Tec
	Tekt2
	Tesc
	Tex264
	Tfip11
	Tgs1
	Thrap3
	Thsd4
	Tifa
	Timm17a
	Tm6sf2
	Tm9sf3
	Tmc5
	Tmed2
	Tmeff2
	Tmem131
	Tmem159
	Tmem168
	Tmem171
	Tmem186
	Tmem97
	Tmod1
	Tnfrsf1b
	Tom1l1
	Top2b
	Tpd52
	Tpgs1
	Tpra1
	Tpst2
	Trafd1
	Trim27
	Trim32
	Trim41
	Trim59
	Trit1
	Trmt11
	Trpv2
	Tsc1
	Tsc22d1
	Tspan13
	Tspan15
	Ttc39a
	Ttll9
	Tubb3
	Tubb6
	Tulp4
	Twistnb
	Tysnd1
	Uba3
	Ubap1
	Ubb
	Ube2g2
	Ubl3
	Unkl
	Uqcrc2
	Usp22
	Usp35
	Usp36
	Usp4
	Usp48
	Usp7
	Vapb
	Vash2
	Vdac1
	Vgll4
	Vhl
	Vldlr
	Vpreb3
	Vps4b
	Vwa5a
	Wdr20
	Wdr24
	Wdr37
	Wdr4
	Wnt3a
	Wnt4
	Xylt2
	Ywhah
	Ywhaz
	Yy1
	Zbtb8b
	Zc3h14
	Zc3h7b
	Zdhhc2
	Zdhhc7
	Zfand2a
	Zfhx3
	Zfhx4
	Zfyve21
	Zxdc
	Abhd12b
	Als2cl
	Anapc10
	Apoc3
	Asb18
	Asxl1
	Atp13a5
	Avp
	Card9
	Ccnt2
	Cd163l1
	Cd200r1
	Cel
	Crygs
	Fbxw10
	Flvcr1
	Ftcd
	Gcnt7
	Gdf5
	Gfi1b
	Ggps1
	Gja5
	Gnpat
	Gon4l
	Gpr160
	Grpel1
	Hhipl2
	Hrh4
	Hs3st4
	Hsf2bp
	Htr3a
	Ifrd1
	Ipo8
	Kcnk15
	Kcns1
	Krt23
	Laptm5
	Ldlrad1
	Lgsn
	Lonp1
	Lyrm1
	Mark3
	Mgat4c
	Mir128-1
	Mir135a-2
	Mir365-1
	Mir365-2
	Mpzl2
	Mrps26
	Myoc
	Mypn
	Naa35
	Nckap1
	Nmt1
	Nos1
	Otud7b
	Paqr8
	Parvg
	Pkp4
	Plcd4
	Plxna1
	Pms1
	Pou4f3
	Ppm1b
	Ppp2r5d
	Proc
	Proz
	Prr15l
	Psmc5
	Pus10
	Rab11fip5
	Rab24
	Ralgps2
	Rgn
	Rpl15
	Rpusd4
	Rspo1
	Rtbdn
	Rtn4ip1
	S100a13
	Sag
	Samd7
	Sar1a
	Senp8
	Setd1b
	Slc16a14
	Slc16a6
	Slc18a1
	Slc22a3
	Slc2a2
	Slc31a1
	Slc5a1
	Slc5a11
	Slc5a8
	Slc5a9
	Spag5
	Srsf5
	St18
	Star
	Stmn4
	Stmnd1
	Sugp1
	Swi5
	Tat
	Tctn3
	Tecta
	Tfap2d
	Tmem119
	Tmem132d
	Tmem234
	Tmem30a
	Tmem53
	Tmem64
	Tradd
	Traf7
	Trmt13
	Ttc13
	Ube2i
	Ube2j1
	Ubp1
	Ubr7
	Unc45b
	Uqcrh
	Usp5
	Vps26b
	Vta1
	Wdr25
	Wdr77
	Wdr78
	Ywhaq
	Zbtb26
	Zmat5
	Zranb1
