# Supplementary material for: Multiomics Analysis Reveals Novel Genetic Determinants for Lens Differentiation, Structure, and Transparency
Source: Biomolecules. 2023 Apr 19;13(4):693. doi: 10.3390/biom13040693 (PMC10136076; doi:10.3390/biom13040693)
Supplement: Supplementary file 1 [file biomolecules-13-00693-s001.zip › Supplementary Table 2. Enrichr analysis of conserved Epi and Fiber gene promoters.xlsx]

## Sheet: S2A.KEGG epi promoters
Term	Overlap	P-value	Genes
Hypertrophic cardiomyopathy	6/90	0.00348976	EDN1;ACE;TGFB3;TPM2;TNNT2;ATP2A2
NF-kappa B signaling pathway	6/104	0.00704883	CXCL12;PLCG2;BLNK;TRIM25;NFKB2;BCL2L1
Folate biosynthesis	3/26	0.00838051	AKR1B10;PAH;PTS
Axon guidance	8/182	0.00998953	EPHB6;EPHA4;CXCL12;PLCG2;PLXNA2;SLIT3;EFNA5;CAMK2G
Mineral absorption	4/60	0.0163622	FTH1;CYBRD1;ATP2B1;STEAP2
Glycerolipid metabolism	4/61	0.0172924	AKR1B10;DGKK;AGPAT2;DGKH
Nicotinate and nicotinamide metabolism	3/35	0.0189564	ENPP1;SIRT5;NMNAT3
Protein digestion and absorption	5/103	0.0264527	ACE2;COL16A1;COL24A1;SLC1A1;COL8A2
HIF-1 signaling pathway	5/109	0.0326775	LDHA;EDN1;PLCG2;CAMK2G;EGFR
Synaptic vesicle cycle	4/78	0.0382459	SLC32A1;SYT1;STXBP1;SLC1A1

## Sheet: S2B.GOBio epi promoters
Term	Overlap	P-value	Genes
negative regulation of gonadotropin secretion (GO:0032277)	3/5	4.14988e-05	GJA1;NPVF;INHBA
positive regulation of smooth muscle cell proliferation (GO:0048661)	6/46	9.52475e-05	BMP4;GJA1;EDN1;IGFBP5;ID2;CX3CL1
regulation of smooth muscle cell proliferation (GO:0048660)	6/49	0.000136503	BMP4;EDN1;IGFBP5;IGFBP3;ID2;CX3CL1
regulation of lysosomal protein catabolic process (GO:1905165)	3/7	0.000141767	LAPTM4B;MGAT3;LRP2
integrin activation (GO:0033622)	3/8	0.000224097	COL16A1;CXCL12;CX3CL1
regulation of cell growth (GO:0001558)	12/217	0.000237699	LGI1;GJA1;URI1;SFRP2;BCL6;KIF26A;HNF4A;ENPP1;SLIT3;INHBA;EGFR;RERG
negative regulation of dephosphorylation (GO:0035305)	4/20	0.000269962	PPP1R26;URI1;SH2D4A;ENSA
regulation of gap junction assembly (GO:1903596)	3/9	0.000332103	ACE2;CNTNAP2;ACE
negative regulation of pathway-restricted SMAD protein phosphorylation (GO:0060394)	3/9	0.000332103	SNX25;PMEPA1;DKK1
regulation of pathway-restricted SMAD protein phosphorylation (GO:0060393)	6/58	0.000349592	BMP4;TGFB3;SNX25;PMEPA1;INHBA;DKK1
positive regulation of signaling (GO:0023056)	5/38	0.000355121	LGI1;EDN1;SYT1;SNCA;WLS
response to calcium ion (GO:0051592)	8/107	0.000360618	SYT1;PEF1;RASA4;KCNIP2;TNNT2;PLCG2;GUCA1A;SYT6
vascular transport (GO:0010232)	7/84	0.000435539	SLC13A3;KCNJ8;SLCO3A1;SLC1A1;LRP2;SLC29A1;SLC38A3
negative regulation of signal transduction (GO:0009968)	13/267	0.00045371	IGFBP5;IGFBP3;DKK1;CX3CL1;EGFR;NR4A2;SFRP2;GRB14;KIF26A;ENPP1;PIP4K2B;PHACTR4;SNCA
transport across blood-brain barrier (GO:0150104)	7/86	0.000502624	SLC13A3;KCNJ8;SLCO3A1;SLC1A1;LRP2;SLC29A1;SLC38A3
negative regulation of nuclear division (GO:0051784)	3/11	0.000636766	BMP4;AURKAIP1;FBXO43
negative regulation of multicellular organismal process (GO:0051241)	11/214	0.000788661	BMP4;GJA1;SFRP2;IL15;MDK;NPVF;ACOT11;SLAMF8;ATP2B1;DKK1;EGFR
negative regulation of protein phosphorylation (GO:0001933)	9/152	0.000870103	SFRP2;IGFBP3;SNX25;ENPP1;PMEPA1;PTPN13;DKK1;KLHL31;SNCA
cellular response to organic substance (GO:0071310)	8/123	0.000911461	URI1;IGFBP5;SLC1A1;CYP1B1;SLIT3;LRP2;PTPN13;POU4F2
regulation of phosphorylation (GO:0042325)	8/125	0.00101235	BARD1;BMP4;PGAM1;SLAMF8;NUP54;INHBA;LDB2;EGFR
positive regulation of cell communication (GO:0010647)	4/28	0.00102987	LGI1;EDN1;SYT1;WLS
negative regulation of cell growth (GO:0030308)	8/126	0.00106603	GJA1;SFRP2;BCL6;HNF4A;ENPP1;SLIT3;INHBA;RERG
negative regulation of growth (GO:0045926)	8/126	0.00106603	GJA1;SFRP2;BCL6;HNF4A;ENPP1;SLIT3;INHBA;RERG
dicarboxylic acid transport (GO:0006835)	4/29	0.0011795	GJA1;SLC13A3;SLC1A1;FOLR1
neurotransmitter transport (GO:0006836)	6/73	0.00119991	SLC32A1;SYT1;STXBP1;CHAT;SLC1A1;SLC29A1
positive regulation of cell growth (GO:0030307)	7/102	0.00138605	LGI1;EDN1;SFRP2;SYT1;MAP3K13;EGFR;POU4F2
blood circulation (GO:0008015)	5/51	0.00139928	ACE2;CYB5R3;ACE;CXCL12;SGCZ
regulation of intrinsic apoptotic signaling pathway in response to DNA damage (GO:1902229)	3/16	0.00203475	CXCL12;SFRP2;BCL2L1
regulation of systemic arterial blood pressure by hormone (GO:0001990)	3/16	0.00203475	ACE2;EDN1;ACE
oogenesis (GO:0048477)	3/16	0.00203475	NANOS1;MDK;TRIP13
positive regulation of collagen biosynthetic process (GO:0032967)	3/16	0.00203475	BMP4;TGFB3;LARP6
regulation of blood circulation (GO:1903522)	4/35	0.00240893	ACE2;ACE;KCNIP2;TNNT2
negative regulation of cellular process (GO:0048523)	19/566	0.00241771	TGFB3;IGFBP3;INHBA;SSTR3;POU4F2;RERG;BMP4;GJA1;SFRP2;BCL6;MDK;FTH1;HNF4A;ANXA6;PLXNA2;CYP1B1;ENPP1;SLIT3;E2F7
positive regulation of collagen metabolic process (GO:0010714)	3/17	0.00244124	BMP4;TGFB3;LARP6
pulmonary artery morphogenesis (GO:0061156)	2/5	0.00254857	BMP4;LRP2
receptor-mediated virion attachment to host cell (GO:0046813)	2/5	0.00254857	ACE2;LRRC15
regulation of guanylate cyclase activity (GO:0031282)	2/5	0.00254857	RD3;GUCA1A
regulation of mRNA binding (GO:1902415)	2/5	0.00254857	EIF3D;LARP6
heart field specification (GO:0003128)	2/5	0.00254857	BMP4;LRP2
secondary heart field specification (GO:0003139)	2/5	0.00254857	BMP4;LRP2
negative regulation of B cell differentiation (GO:0045578)	2/5	0.00254857	ID2;INHBA
positive regulation of amino acid transport (GO:0051957)	2/5	0.00254857	ACE2;ARL6IP1
positive regulation of anion transmembrane transport (GO:1903961)	2/5	0.00254857	ACE2;ARL6IP1
regulation of ossification (GO:0030278)	4/36	0.00267581	BMP4;MDK;ENPP1;DKK1
macrophage activation (GO:0042116)	4/36	0.00267581	CD93;PLCG2;CX3CL1;SNCA
regulation of B cell differentiation (GO:0045577)	3/18	0.0028945	ID2;SLAMF8;INHBA
positive regulation of exocytosis (GO:0045921)	4/37	0.00296227	SDC4;SYTL4;EXPH5;SNCA
collagen fibril organization (GO:0030199)	6/89	0.0033012	COL16A1;COL24A1;OPTC;COL8A2;CYP1B1;PLOD1
regulation of collagen biosynthetic process (GO:0032965)	3/19	0.00339621	BMP4;TGFB3;LARP6
odontogenesis (GO:0042476)	4/39	0.00359665	BMP4;WNT6;TGFB3;INHBA
cell junction disassembly (GO:0150146)	2/6	0.00378186	DKK1;CX3CL1
regulation of SNARE complex assembly (GO:0035542)	2/6	0.00378186	STXBP1;SNCA
leukocyte chemotaxis involved in inflammatory response (GO:0002232)	2/6	0.00378186	MDK;SLAMF8
positive regulation of gap junction assembly (GO:1903598)	2/6	0.00378186	ACE2;CNTNAP2
positive regulation of I-kappaB phosphorylation (GO:1903721)	2/6	0.00378186	PLCG2;CX3CL1
positive regulation of RNA binding (GO:1905216)	2/6	0.00378186	EIF3D;LARP6
negative regulation of cell cycle process (GO:0010948)	5/64	0.00382741	BMP4;RRM2;AURKAIP1;FBXO43;E2F7
regulation of smooth muscle cell migration (GO:0014910)	3/20	0.0039479	ACE;IGFBP5;IGFBP3
positive regulation of biomineral tissue development (GO:0070169)	4/41	0.00431741	BMP4;WNT6;TGFB3;ATP2B1
cellular response to steroid hormone stimulus (GO:0071383)	3/21	0.00455101	BMP4;URI1;TRERF1
calcium ion homeostasis (GO:0055074)	6/97	0.00504178	JPH2;EDN1;CXCL12;ATP2A2;ATP2B1;SNCA
signal release from synapse (GO:0099643)	4/43	0.00512969	SLC32A1;SYT1;STXBP1;SNCA
regulation of macrophage chemotaxis (GO:0010758)	3/22	0.00520687	MDK;MST1;SLAMF8
positive regulation of neural precursor cell proliferation (GO:2000179)	3/22	0.00520687	MDK;LRP2;CX3CL1
regulation of I-kappaB phosphorylation (GO:1903719)	2/7	0.0052379	PLCG2;CX3CL1
regulation of systemic arterial blood pressure by renin-angiotensin (GO:0003081)	2/7	0.0052379	ACE2;ACE
negative regulation of cardiocyte differentiation (GO:1905208)	2/7	0.0052379	DKK1;EGFR
negative regulation of lymphocyte differentiation (GO:0045620)	2/7	0.0052379	ID2;INHBA
negative regulation of meiotic nuclear division (GO:0045835)	2/7	0.0052379	TRIP13;FBXO43
pharyngeal arch artery morphogenesis (GO:0061626)	2/7	0.0052379	BMP4;FOLR1
positive regulation of mRNA binding (GO:1902416)	2/7	0.0052379	EIF3D;LARP6
cellular response to calcium ion (GO:0071277)	5/69	0.00528354	SYT1;RASA4;PLCG2;GUCA1A;SYT6
intracellular steroid hormone receptor signaling pathway (GO:0030518)	4/44	0.0055717	PMEPA1;TRERF1;PPARGC1B;POU4F2
metal ion homeostasis (GO:0055065)	4/44	0.0055717	JPH2;CLDN16;SLC12A7;SNCA
neurotransmitter secretion (GO:0007269)	4/44	0.0055717	SLC32A1;SYT1;STXBP1;SNCA
positive regulation of biosynthetic process (GO:0009891)	4/44	0.0055717	BMP4;TGFB3;PLCG2;LARP6
cellular response to metal ion (GO:0071248)	7/131	0.00563257	SYT1;RASA4;PLCG2;GUCA1A;EGFR;SYT6;SNCA
positive regulation of morphogenesis of an epithelium (GO:1905332)	3/23	0.00591668	BMP4;GJA1;MDK
positive regulation of secretion by cell (GO:1903532)	5/72	0.00632449	EDN1;TGFB3;SYTL4;EXPH5;SNCA
lipid translocation (GO:0034204)	3/24	0.00668156	ATP8B3;ATP10D;RFT1
negative regulation of ossification (GO:0030279)	3/24	0.00668156	MDK;ENPP1;DKK1
regulation of chemokine-mediated signaling pathway (GO:0070099)	2/8	0.00690918	EDN1;SLIT3
negative regulation of mitotic nuclear division (GO:0045839)	2/8	0.00690918	BMP4;AURKAIP1
negative regulation of response to reactive oxygen species (GO:1901032)	2/8	0.00690918	GPR37;GPR37L1
regulation of cell population proliferation (GO:0042127)	22/764	0.0070934	EDN1;IL15;TGFB3;IGFBP3;INHBA;SSTR3;CX3CL1;EGFR;RERG;TBRG4;BMP4;ACE2;SFRP2;BCL6;FTH1;ID2;HNF4A;CYP1B1;TSPO;S1PR3;E2F7;TCFL5
regulation of cell migration (GO:0030334)	14/408	0.00720014	EPHA4;LRRC15;EDN1;ACE;IGFBP5;LDB2;CX3CL1;EGFR;SFRP2;CXCL12;MDK;MGAT3;PLXNA2;CYP1B1
regulation of dopamine secretion (GO:0014059)	3/25	0.00750253	SYT1;SNCA;SYT6
outflow tract septum morphogenesis (GO:0003148)	3/25	0.00750253	BMP4;LRP2;ZFPM2
negative regulation of intrinsic apoptotic signaling pathway in response to DNA damage (GO:1902230)	3/26	0.00838051	CXCL12;SFRP2;BCL2L1
regulation of transmembrane transporter activity (GO:0022898)	2/9	0.00878835	ACE2;SNCA
synapse pruning (GO:0098883)	2/9	0.00878835	DKK1;CX3CL1
neuronal ion channel clustering (GO:0045161)	2/9	0.00878835	CNTNAP2;KCNIP2
positive regulation of blood pressure (GO:0045777)	2/9	0.00878835	ACE;ID2
negative regulation of apoptotic signaling pathway (GO:2001234)	5/78	0.00882319	BMP4;NR4A2;URI1;CX3CL1;BCL2L1
negative regulation of cell migration (GO:0030336)	7/144	0.00928998	EPHA4;GJA1;SFRP2;IGFBP5;IGFBP3;CYP1B1;CX3CL1
negative regulation of insulin receptor signaling pathway (GO:0046627)	3/27	0.00931631	GRB14;ENPP1;PIP4K2B
nucleobase-containing small molecule interconversion (GO:0015949)	3/27	0.00931631	RRM2;TXNRD1;AK1
presynaptic endocytosis (GO:0140238)	3/27	0.00931631	SYT1;STON1;SNCA
regulated exocytosis (GO:0045055)	8/180	0.00938291	ISLR;SYT1;TGFB3;STXBP1;SYTL4;STEAP2;SYT6;SNCA
ameboidal-type cell migration (GO:0001667)	4/52	0.0100443	NANOS1;SGPL1;ANXA6;PHACTR4
regulation of exocytosis (GO:0017157)	4/52	0.0100443	SYT1;SYTL4;EXPH5;SNCA
regulation of calcineurin-NFAT signaling cascade (GO:0070884)	3/28	0.0103107	PLCG2;HOMER3;LMCD1
cytosolic calcium ion transport (GO:0060401)	3/28	0.0103107	JPH2;ATP2A2;ATP2B1
regulation of phosphatase activity (GO:0010921)	3/28	0.0103107	PPP1R26;URI1;SH2D4A
ventricular septum morphogenesis (GO:0060412)	3/28	0.0103107	BMP4;SLIT3;ZFPM2
negative regulation of cellular response to insulin stimulus (GO:1900077)	3/28	0.0103107	GRB14;ENPP1;PIP4K2B
negative regulation of phosphatase activity (GO:0010923)	3/28	0.0103107	PPP1R26;URI1;SH2D4A
regulation of hydrogen peroxide-induced cell death (GO:1903205)	2/10	0.0108683	GPR37;GPR37L1
regulation of leukocyte tethering or rolling (GO:1903236)	2/10	0.0108683	CXCL12;FUT4
SNARE complex assembly (GO:0035493)	2/10	0.0108683	STXBP1;SNCA
lipid phosphorylation (GO:0046834)	2/10	0.0108683	DGKK;DGKH
membrane lipid catabolic process (GO:0046466)	2/10	0.0108683	SGPL1;CYP1B1
negative regulation of hormone secretion (GO:0046888)	2/10	0.0108683	GJA1;NPVF
cellular response to organic cyclic compound (GO:0071407)	7/150	0.0114648	URI1;IGFBP5;SLC1A1;CYP1B1;FOLR1;EGFR;POU4F2
ion transport (GO:0006811)	6/116	0.011743	SLC32A1;TRPA1;SLC1A1;ATP10D;TSPO;SLC12A7
artery morphogenesis (GO:0048844)	3/30	0.0124777	BMP4;LRP2;FOLR1
regulation of catecholamine secretion (GO:0050433)	3/30	0.0124777	SYT1;SNCA;SYT6
regulation of vasoconstriction (GO:0019229)	3/30	0.0124777	ACE2;ACE;ATP2B1
supramolecular fiber organization (GO:0097435)	12/351	0.0126884	COL16A1;COL24A1;OPTC;FIGNL1;MYO5B;TPM2;COL8A2;CYP1B1;PLOD1;MFGE8;NCKAP5;SNCA
negative regulation of cell differentiation (GO:0045596)	8/191	0.0130854	BMP4;EFEMP1;SFRP2;ID2;ENPP1;ZFPM2;EGFR;POU4F2
negative regulation of phosphorylation (GO:0042326)	5/86	0.0131151	BMP4;IGFBP3;INHBA;PTPN13;KLHL31
enteric nervous system development (GO:0048484)	2/11	0.0131419	KIF26A;PHACTR4
positive regulation of production of miRNAs involved in gene silencing by miRNA (GO:1903800)	2/11	0.0131419	BMP4;EGFR
regulation of calcium ion-dependent exocytosis (GO:0017158)	3/31	0.0136514	SYT1;STXBP1;SYT6
tube closure (GO:0060606)	3/31	0.0136514	LRP2;FOLR1;PHACTR4
negative regulation of response to DNA damage stimulus (GO:2001021)	3/31	0.0136514	CXCL12;SFRP2;BCL2L1
regulation of bone mineralization (GO:0030500)	4/57	0.0137625	BMP4;TGFB3;ENPP1;ATP2B1
regulation of mitotic nuclear division (GO:0007088)	4/57	0.0137625	BMP4;EDN1;AURKAIP1;FBXO43
regulation of reactive oxygen species metabolic process (GO:2000377)	4/57	0.0137625	ACE2;CYP1B1;SIRT5;SNCA
negative regulation of hydrolase activity (GO:0051346)	4/58	0.0145975	PPP1R26;URI1;SH2D4A;RASA4
regulation of transcription involved in G1/S transition of mitotic cell cycle (GO:0000083)	3/32	0.0148858	RRM2;ID2;E2F7
hematopoietic progenitor cell differentiation (GO:0002244)	3/32	0.0148858	BMP4;ACE;INHBA
positive regulation of inflammatory response (GO:0050729)	5/89	0.0150336	MDK;IL15;NFKBIZ;CX3CL1;SNCA
angiotensin maturation (GO:0002003)	2/12	0.0156026	ACE2;ACE
regulation of angiotensin levels in blood (GO:0002002)	2/12	0.0156026	ACE2;ACE
regulation of astrocyte differentiation (GO:0048710)	2/12	0.0156026	EPHA4;ID2
catecholamine biosynthetic process (GO:0042423)	2/12	0.0156026	PAH;SNCA
regulation of leukocyte cell-cell adhesion (GO:1903037)	2/12	0.0156026	MDK;FUT4
melanocyte differentiation (GO:0030318)	2/12	0.0156026	MREG;ENPP1
negative regulation of smooth muscle cell proliferation (GO:0048662)	3/33	0.0161813	IGFBP5;TGFB3;IGFBP3
regulation of peptidyl-tyrosine phosphorylation (GO:0050730)	5/92	0.0171315	SFRP2;IL15;PLCG2;EFNA5;EGFR
Wnt signaling pathway (GO:0016055)	5/92	0.0171315	NR4A2;WNT6;SFRP2;PLCG2;WLS
negative regulation of response to stimulus (GO:0048585)	4/61	0.0172924	AMBP;KIF26A;IGFBP3;PDCD1
female gamete generation (GO:0007292)	3/34	0.0175381	NANOS1;MDK;TRIP13
regulation of transmembrane transport (GO:0034762)	3/34	0.0175381	ACE2;KCNJ8;SNCA
synaptic vesicle recycling (GO:0036465)	3/34	0.0175381	SYT1;STON1;SNCA
ventricular cardiac muscle tissue morphogenesis (GO:0055010)	3/34	0.0175381	TNNT2;LRP2;ZFPM2
neural tube closure (GO:0001843)	3/34	0.0175381	LRP2;FOLR1;PHACTR4
positive regulation of release of sequestered calcium ion into cytosol (GO:0051281)	3/34	0.0175381	JPH2;CX3CL1;SNCA
regulation of heart contraction (GO:0008016)	5/93	0.0178717	ACE2;KCNIP2;TNNT2;ATP2A2;ATP2B1
axon guidance (GO:0007411)	8/203	0.0182368	EPHB6;LGI1;EPHA4;CXCL12;PLXNA2;SLIT3;EFNA5;POU4F2
cardiac right ventricle morphogenesis (GO:0003215)	2/13	0.0182435	BMP4;ZFPM2
central nervous system projection neuron axonogenesis (GO:0021952)	2/13	0.0182435	EPHB6;EPHA4
detection of calcium ion (GO:0005513)	2/13	0.0182435	SYT1;KCNIP2
regulation of tube diameter (GO:0035296)	2/13	0.0182435	ACE2;ACE
vascular process in circulatory system (GO:0003018)	2/13	0.0182435	ACE2;ACE
negative regulation of hydrogen peroxide-induced cell death (GO:1903206)	2/13	0.0182435	GPR37;GPR37L1
plasma membrane repair (GO:0001778)	2/13	0.0182435	ANXA6;SYTL4
regulation of kinase activity (GO:0043549)	5/94	0.0186328	EPHB6;EPHA4;SLAMF8;LDB2;EGFR
positive regulation of protein phosphorylation (GO:0001934)	12/371	0.0187882	BMP4;SFRP2;SLCO3A1;TRAF4;IL15;TGFB3;PLCG2;INHBA;EFNA5;CX3CL1;EGFR;SNCA
blood vessel diameter maintenance (GO:0097746)	3/35	0.0189564	ACE2;EDN1;ACE
negative regulation of intrinsic apoptotic signaling pathway (GO:2001243)	4/64	0.0202784	URI1;SFRP2;CXCL12;BCL2L1
positive regulation of bone mineralization (GO:0030501)	3/36	0.0204365	BMP4;TGFB3;ATP2B1
regulation of macrophage cytokine production (GO:0010935)	2/14	0.0210583	TGFB3;PLCG2
heart process (GO:0003015)	2/14	0.0210583	ACE;SGCZ
response to UV-A (GO:0070141)	2/14	0.0210583	OPN5;EGFR
negative regulation of smooth muscle cell migration (GO:0014912)	2/14	0.0210583	IGFBP5;IGFBP3
negative regulation of T cell differentiation (GO:0045581)	2/14	0.0210583	BMP4;MDK
neurotransmitter biosynthetic process (GO:0042136)	2/14	0.0210583	PAH;CHAT
nucleoside phosphate biosynthetic process (GO:1901293)	2/14	0.0210583	AK1;NMNAT3
nucleoside triphosphate metabolic process (GO:0009141)	2/14	0.0210583	AK1;ENPP1
positive regulation of SMAD protein signal transduction (GO:0060391)	2/14	0.0210583	BMP4;TGFB3
negative regulation of cell population proliferation (GO:0008285)	12/379	0.0217622	BMP4;SFRP2;IGFBP5;TGFB3;FTH1;HNF4A;IGFBP3;CYP1B1;INHBA;SSTR3;RERG;E2F7
positive regulation of defense response (GO:0031349)	5/98	0.0218895	MDK;IL15;NFKBIZ;CX3CL1;SNCA
regulation of vascular associated smooth muscle cell proliferation (GO:1904705)	3/37	0.0219783	GJA1;IGFBP5;TGFB3
neural crest cell migration (GO:0001755)	3/37	0.0219783	ANXA6;FOLR1;PHACTR4
positive regulation of cell death (GO:0010942)	4/66	0.0224346	BMP4;DKK1;POU4F2;SNCA
regulation of canonical Wnt signaling pathway (GO:0060828)	9/253	0.0230203	SFRP2;ZNRF3;MDK;TMEM9;DKK1;LYPD6;FOLR1;EGFR;WLS
regulation of cell cycle (GO:0051726)	10/296	0.0234613	BARD1;BMP4;RASSF1;FIGNL1;ID2;INHBA;TMEM8B;TTC28;PHACTR4;TBRG4
synaptic vesicle endocytosis (GO:0048488)	3/38	0.023582	SYT1;STON1;SNCA
regulation of macrophage differentiation (GO:0045649)	2/15	0.0240406	ID2;INHBA
regulation of synaptic transmission, GABAergic (GO:0032228)	2/15	0.0240406	STXBP1;CNTNAP4
macrophage differentiation (GO:0030225)	2/15	0.0240406	BMP4;IL15
membrane repolarization during cardiac muscle cell action potential (GO:0086013)	2/15	0.0240406	KCNJ8;KCNIP2
nitric oxide biosynthetic process (GO:0006809)	2/15	0.0240406	CYB5R3;CYP1B1
epithelial cell differentiation (GO:0030855)	5/101	0.0245606	BMP4;TAGLN;BDH2;FSTL1;E2F7
interferon-gamma-mediated signaling pathway (GO:0060333)	4/68	0.0247255	PTAFR;TRIM25;MID1;CAMK2G
positive regulation of cellular protein metabolic process (GO:0032270)	5/102	0.0254954	METTL5;INHBA;AURKAIP1;EIF3D;LARP6
peptidyl-tyrosine phosphorylation (GO:0018108)	4/69	0.0259219	EPHA4;EFEMP1;IL15;EGFR
post-translational protein modification (GO:0043687)	11/345	0.0261566	ANKRD9;BMP4;LGALS1;IGFBP5;IGFBP3;SPARCL1;COPS7A;LMO7;MFGE8;FBXO32;FSTL1
positive regulation of cation channel activity (GO:2001259)	3/40	0.0269746	JPH2;KCNIP2;CTSS
positive regulation of ossification (GO:0045778)	3/40	0.0269746	BMP4;TGFB3;ATP2B1
regulation of phosphate metabolic process (GO:0019220)	2/16	0.0271843	BARD1;PGAM1
regulation of systemic arterial blood pressure (GO:0003073)	2/16	0.0271843	ACE;GPR37L1
mesenchyme development (GO:0060485)	2/16	0.0271843	BMP4;SFRP2
transepithelial transport (GO:0070633)	2/16	0.0271843	SLC1A1;BEST1
nitric oxide metabolic process (GO:0046209)	2/16	0.0271843	CYB5R3;CYP1B1
positive regulation of leukocyte adhesion to vascular endothelial cell (GO:1904996)	2/16	0.0271843	MDK;FUT4
cellular metal ion homeostasis (GO:0006875)	5/104	0.0274327	EDN1;CXCL12;ATP2A2;CLDN16;ATP2B1
negative regulation of apoptotic process (GO:0043066)	14/485	0.0279824	BARD1;ARL6IP1;TGFB3;LRP2;DKK1;FSTL1;CX3CL1;EGFR;NR4A2;BMP4;MDK;FIGNL1;BCL2L1;SNCA
positive regulation of cellular biosynthetic process (GO:0031328)	7/180	0.028067	CTC1;EDN1;METTL5;EIF3D;LARP6;EGFR;SNCA
chemical synaptic transmission (GO:0007268)	10/306	0.028609	SLC32A1;SYT1;KCNIP2;STXBP1;CHRM4;CHAT;SLC1A1;CHRNA9;SLC12A7;SNCA
carbohydrate catabolic process (GO:0016052)	3/41	0.0287633	LDHA;MAN2B2;PGAM1
carboxylic acid transmembrane transport (GO:1905039)	3/41	0.0287633	SLC13A3;SLC38A11;SLC38A3
epithelial cell migration (GO:0010631)	3/41	0.0287633	NANOS1;CYP1B1;FSTL1
heart contraction (GO:0060047)	3/41	0.0287633	ACE;TNNT2;SGCZ
import into cell (GO:0098657)	3/41	0.0287633	LRP2;SLC29A1;SLC12A7
positive regulation of protein secretion (GO:0050714)	4/72	0.0297173	TGFB3;SYTL4;WLS;EXPH5
amyloid-beta metabolic process (GO:0050435)	2/17	0.0304834	ACE;MGAT3
regulation of stem cell proliferation (GO:0072091)	2/17	0.0304834	GJA1;ACE
regulation of transferase activity (GO:0051338)	2/17	0.0304834	SLAMF8;LDB2
negative regulation of ATPase activity (GO:0032780)	2/17	0.0304834	TNNT2;PAM16
pharyngeal system development (GO:0060037)	2/17	0.0304834	BMP4;FOLR1
positive regulation of cardiac muscle tissue growth (GO:0055023)	2/17	0.0304834	EDN1;ZFPM2
positive regulation of DNA replication (GO:0045740)	2/17	0.0304834	CTC1;EGFR
positive regulation of heart rate (GO:0010460)	2/17	0.0304834	EDN1;ATP2A2
positive regulation of smooth muscle cell migration (GO:0014911)	2/17	0.0304834	IGFBP5;MDK
regulation of I-kappaB kinase/NF-kappaB signaling (GO:0043122)	8/224	0.0304998	SLC35B2;GJA1;LGALS1;TRAF4;PLCG2;TRIM25;CX3CL1;WLS
negative regulation of cell adhesion (GO:0007162)	4/73	0.0310515	MDK;PLXNA2;CYP1B1;CX3CL1
positive regulation of axonogenesis (GO:0050772)	3/43	0.0325247	PLXNA2;MAP3K13;POU4F2
acidic amino acid transport (GO:0015800)	2/18	0.033932	GJA1;SLC1A1
regulation of cartilage development (GO:0061035)	2/18	0.033932	BMP4;MDK
regulation of production of miRNAs involved in gene silencing by miRNA (GO:1903798)	2/18	0.033932	BMP4;EGFR
intracellular estrogen receptor signaling pathway (GO:0030520)	2/18	0.033932	POU4F2;PPARGC1B
nucleotide biosynthetic process (GO:0009165)	2/18	0.033932	RRM2;NMNAT3
positive regulation of cartilage development (GO:0061036)	2/18	0.033932	BMP4;MDK
positive regulation of glial cell differentiation (GO:0045687)	2/18	0.033932	MDK;ID2
cardiac ventricle morphogenesis (GO:0003208)	3/44	0.0344969	BMP4;SFRP2;TNNT2
regulation of insulin receptor signaling pathway (GO:0046626)	3/45	0.0365297	GRB14;ENPP1;PIP4K2B
neural crest cell development (GO:0014032)	3/45	0.0365297	PEF1;ANXA6;PHACTR4
regulation of insulin-like growth factor receptor signaling pathway (GO:0043567)	2/19	0.0375245	IGFBP5;IGFBP3
regulation of leukocyte chemotaxis (GO:0002688)	2/19	0.0375245	MDK;MST1
cytoplasmic translational initiation (GO:0002183)	2/19	0.0375245	EIF2B3;EIF3D
negative regulation of immune system process (GO:0002683)	2/19	0.0375245	AMBP;PDCD1
positive regulation of macrophage migration (GO:1905523)	2/19	0.0375245	MDK;CX3CL1
negative regulation of cell motility (GO:2000146)	5/114	0.0385078	EPHA4;SFRP2;IGFBP5;CYP1B1;CX3CL1
regulation of ion transport (GO:0043269)	4/79	0.0397899	KCNJ8;SYT1;SNCA;SYT6
positive regulation of pathway-restricted SMAD protein phosphorylation (GO:0010862)	3/47	0.0407754	BMP4;TGFB3;INHBA
regulation of tissue remodeling (GO:0034103)	2/20	0.0412552	IL15;MDK
positive regulation of heart contraction (GO:0045823)	2/20	0.0412552	EDN1;ATP2A2
regulation of fat cell differentiation (GO:0045598)	4/80	0.0413689	SFRP2;ID2;ENPP1;ZFPM2
positive regulation of cell adhesion (GO:0045785)	4/80	0.0413689	EPHA4;SFRP2;CXCL12;MDK
negative regulation of protein modification process (GO:0031400)	4/81	0.042983	IGFBP3;ENSA;PTPN13;KLHL31
positive regulation of cellular amide metabolic process (GO:0034250)	4/81	0.042983	EPHA4;METTL5;EIF3D;LARP6
negative regulation of mitotic cell cycle (GO:0045930)	3/48	0.0429876	BMP4;BCL6;AURKAIP1
positive regulation of programmed cell death (GO:0043068)	9/286	0.0448424	BARD1;BMP4;SFRP2;BCL6;TGFB3;IGFBP3;CYP1B1;POU4F2;SNCA
autonomic nervous system development (GO:0048483)	2/21	0.0451188	KIF26A;PHACTR4
cellular response to estradiol stimulus (GO:0071392)	2/21	0.0451188	EGFR;POU4F2
response to progesterone (GO:0032570)	2/21	0.0451188	TGFB3;TRERF1
negative regulation of cell communication (GO:0010648)	2/21	0.0451188	KIF26A;IGFBP3
negative regulation of protein localization to cell periphery (GO:1904376)	2/21	0.0451188	LRRC15;BCL2L1
negative regulation of protein localization to plasma membrane (GO:1903077)	2/21	0.0451188	LRRC15;BCL2L1
negative regulation of response to wounding (GO:1903035)	2/21	0.0451188	EPHA4;MDK
positive regulation of vascular associated smooth muscle cell proliferation (GO:1904707)	2/21	0.0451188	GJA1;IGFBP5
positive regulation of cell population proliferation (GO:0008284)	13/474	0.0470075	EDN1;IL15;TGFB3;CX3CL1;EGFR;TBRG4;BMP4;GJA1;SFRP2;MDK;ID2;S1PR3;ZFPM2
cellular response to interferon-gamma (GO:0071346)	5/121	0.0476748	PTAFR;TRIM25;MID1;CAMK2G;CX3CL1
negative regulation of programmed cell death (GO:0043069)	11/381	0.0478977	BARD1;BMP4;ARL6IP1;FIGNL1;LRP2;DKK1;FSTL1;CX3CL1;EGFR;BCL2L1;SNCA
positive regulation of DNA-binding transcription factor activity (GO:0051091)	8/246	0.0484373	EDN1;SLCO3A1;PLCG2;TRIM25;MAP3K13;PPARGC1B;CX3CL1;NFKB2
microglial cell activation (GO:0001774)	2/22	0.04911	CX3CL1;SNCA
negative regulation of B cell activation (GO:0050869)	2/22	0.04911	ID2;INHBA
negative regulation of phosphate metabolic process (GO:0045936)	2/22	0.04911	BMP4;INHBA
positive regulation of axon extension (GO:0045773)	2/22	0.04911	MAP3K13;POU4F2

## Sheet: S2C.KEGG Fiber promoters
Term	Overlap	P-value	Genes
mTOR signaling pathway	18/154	2.20855e-05	WNT3A;MAPKAP1;INSR;PIK3R3;TSC1;WDR24;RHOA;STK11;DEPTOR;DVL1;MLST8;EIF4E2;FNIP1;LPIN1;SOS2;EIF4E;ATP6V1C1;WNT4
Oocyte meiosis	16/129	2.99548e-05	FBXW11;PPP2R5A;PPP2R5D;SMC3;YWHAZ;ANAPC10;MAPK12;CDC20;PPP2CA;PPP3R1;YWHAQ;CALM1;CPEB3;PRKACB;ANAPC1;YWHAH
Ubiquitin mediated proteolysis	15/140	0.000276669	PIAS4;UBE2I;FBXW11;CUL3;UBE2G2;ANAPC10;UBE2J1;CDC20;UBB;UBA3;BIRC6;VHL;TRIM32;ANAPC1;BIRC2
Hippo signaling pathway	16/163	0.000474751	FBXW11;WNT3A;LIMD1;GDF5;YWHAZ;NKD1;PPP2CA;DLG1;YWHAQ;PPP2R2B;DLG5;DVL1;CTNNA1;BIRC2;WNT4;YWHAH
Cysteine and methionine metabolism	8/50	0.00053273	AHCYL1;MDH2;TAT;GSS;AMD1;GOT2;MAT2B;ENOPH1
Fluid shear stress and atherosclerosis	14/139	0.000814243	PIAS4;DUSP1;PDGFB;PIK3R3;RHOA;KLF2;MAPK12;MAPK10;HMOX1;ITGAV;CALM1;MAP3K7;SQSTM1;NFE2L2
Pathways in cancer	35/531	0.00110472	LAMA5;CDKN1B;PDGFB;PIK3R3;CXCR4;DLL1;RASGRP3;CKS1B;FGF5;GNA13;SHH;GNG2;DVL1;ERBB2;GNA12;STAT4;CTNNA1;HMOX1;EP300;ITGAV;VHL;PRKACB;JAK1;WNT4;STAT5B;WNT3A;MITF;RHOA;MAPK10;FGF16;CALM1;SOS2;FGFR3;BIRC2;NFE2L2
FoxO signaling pathway	13/131	0.00141411	USP7;CDKN1B;HOMER2;FOXG1;INSR;PIK3R3;NLK;KLF2;MAPK12;MAPK10;STK11;EP300;SOS2
Wnt signaling pathway	15/166	0.00163752	FBXW11;WNT3A;PRICKLE1;NLK;RHOA;NKD1;MAPK10;PPP3R1;DVL1;EP300;RSPO1;MAP3K7;PRKACB;LGR4;WNT4
Viral carcinogenesis	17/203	0.0019013	STAT5B;USP7;CDKN1B;TRADD;PIK3R3;YWHAZ;HDAC9;RHOA;CDC20;KAT2B;DLG1;YWHAQ;EP300;PRKACB;CCR4;JAK1;YWHAH
MAPK signaling pathway	22/294	0.00193595	DUSP1;INSR;TRADD;PDGFB;NLK;MAPK12;CACNA1G;RASGRP3;ELK4;FGF5;MAPK10;FGF16;PPP3R1;PPM1B;RAP1A;ERBB2;GNA12;TAB2;PRKACB;MAP3K7;FGFR3;SOS2
PI3K-Akt signaling pathway	25/354	0.00219134	LAMA5;CDKN1B;PDGFB;PIK3R3;PPP2CA;FGF5;STK11;GNG2;YWHAQ;ERBB2;MLST8;ITGAV;EIF4E;JAK1;YWHAH;INSR;PPP2R5A;TSC1;PPP2R5D;YWHAZ;FGF16;PPP2R2B;EIF4E2;FGFR3;SOS2
Parkinson disease	19/249	0.00307503	NDUFA11;DUSP1;COX7A2;UBE2G2;UQCRH;UBE2J1;MAPK10;PSMD9;PSMC5;TUBB6;UBB;TUBB3;VDAC1;UQCRC2;NDUFV3;CALM1;PRKACB;SLC18A1;NFE2L2
Pathways of neurodegeneration	30/475	0.00449946	NDUFA11;COX7A2;UQCRH;DNALI1;UBE2J1;PSMD9;GRIN2A;PPP3R1;TUBB6;ATXN2;UBB;TUBB3;DVL1;NDUFV3;NOS1;IFT57;WNT4;GPX1;WNT3A;UBE2G2;TNFRSF1B;MAPK12;MAPK10;PSMC5;VAPB;VDAC1;UQCRC2;CALM1;SQSTM1;PPID
Sphingolipid signaling pathway	11/119	0.00550553	GNA13;PPP2CA;MAPK10;PPP2R2B;TRADD;GNA12;PIK3R3;PPP2R5A;PPP2R5D;RHOA;MAPK12
AMPK signaling pathway	11/120	0.00586007	PPP2CA;STK11;PFKL;PPP2R2B;INSR;PIK3R3;PPP2R5A;TSC1;PPP2R5D;MAP3K7;ELAVL1
Ras signaling pathway	17/232	0.00734614	INSR;PDGFB;PIK3R3;PTPN11;RHOA;RASGRP3;FGF5;MAPK10;FGF16;GRIN2A;RAP1A;GNG2;CALM1;RGL1;PRKACB;FGFR3;SOS2
Cell cycle	11/124	0.00746135	CDC20;STAG1;STAG2;CDKN1B;YWHAQ;EP300;SMC3;YWHAZ;ANAPC1;ANAPC10;YWHAH
Pathogenic Escherichia coli infection	15/197	0.00814651	CYFIP1;NCKAP1;ARPC1B;TRADD;PTPN11;RHOA;MAPK12;GNA13;MAPK10;TUBB6;MYO1B;TUBB3;GNA12;TAB2;MAP3K7
HIF-1 signaling pathway	10/109	0.00835467	PFKL;CDKN1B;INSR;ERBB2;EP300;PIK3R3;HMOX1;VHL;EIF4E2;EIF4E
Terpenoid backbone biosynthesis	4/22	0.00864398	GGPS1;FNTA;DHDDS;PCYOX1
Dopaminergic synapse	11/132	0.0116694	PPP2CA;MAPK10;GRIN2A;GNG2;PPP2R2B;PPP2R5A;PPP2R5D;CALM1;PRKACB;SLC18A1;MAPK12
Shigellosis	17/246	0.0127	FNBP1;FBXW11;ARPC1B;TRADD;PIK3R3;RHOA;MAPK12;MAPK10;UBB;TIFA;ELMO1;VDAC1;TAB2;PLCD4;MAP3K7;SQSTM1;PPID
Human papillomavirus infection	21/331	0.0150287	LAMA5;CDKN1B;MAML1;WNT3A;TRADD;PIK3R3;PPP2R5A;TSC1;PPP2R5D;PPP2CA;DLG1;PPP2R2B;DVL1;EP300;ITGAV;PRKACB;SOS2;ATP6V1C1;ATP6V0A1;JAK1;WNT4
Autophagy	11/137	0.0150949	PPP2CA;MAPK10;STK11;DEPTOR;MLST8;PIK3R3;TSC1;CFLAR;MAP3K7;PRKACB;SQSTM1
Renal cell carcinoma	7/69	0.0153076	RAP1A;PDGFB;EP300;PIK3R3;PTPN11;VHL;SOS2
Thyroid hormone signaling pathway	10/121	0.0166261	KAT2B;PFKL;RCAN2;EP300;PIK3R3;ITGAV;PRKACB;PLCD4;MED12L;WNT4
C-type lectin receptor signaling pathway	9/104	0.0171226	MAPK10;PPP3R1;CARD9;PIK3R3;PTPN11;CALM1;CCL17;RHOA;MAPK12
T cell receptor signaling pathway	9/104	0.0171226	MAPK10;PPP3R1;DLG1;TEC;PIK3R3;MAP3K7;SOS2;RHOA;MAPK12
Adherens junction	7/71	0.0176959	INSR;ERBB2;CTNNA1;EP300;NLK;MAP3K7;RHOA
Regulation of actin cytoskeleton	15/218	0.0191384	CYFIP1;NCKAP1;ARPC1B;PDGFB;PIK3R3;CXCR4;RHOA;FGF5;GNA13;FGF16;ABI2;GNA12;ITGAV;FGFR3;SOS2
Phenylalanine, tyrosine and tryptophan biosynthesis	2/6	0.019391	TAT;GOT2
Signaling pathways regulating pluripotency of stem cells	11/143	0.0201446	ZFHX3;MEIS1;WNT3A;DVL1;PIK3R3;JARID2;SMAD5;FGFR3;MAPK12;WNT4;JAK1
Hepatitis B	12/162	0.0204616	MAPK10;STAT5B;YWHAQ;STAT4;EP300;PIK3R3;TAB2;MAP3K7;YWHAZ;SOS2;MAPK12;JAK1
Osteoclast differentiation	10/127	0.022523	MAPK10;PPP3R1;TEC;PIK3R3;MITF;TAB2;MAP3K7;SQSTM1;MAPK12;JAK1
Th1 and Th2 cell differentiation	8/92	0.0232473	MAPK10;STAT5B;PPP3R1;MAML1;STAT4;DLL1;MAPK12;JAK1
Alzheimer disease	22/369	0.0245764	NDUFA11;WNT3A;INSR;PIK3R3;COX7A2;RTN4;UQCRH;MAPK10;PSMD9;GRIN2A;PPP3R1;PSMC5;TUBB6;TUBB3;DVL1;VDAC1;UQCRC2;NDUFV3;NOS1;CALM1;PPID;WNT4
Human cytomegalovirus infection	15/225	0.0246	TRADD;PIK3R3;CXCR4;TSC1;RHOA;MAPK12;GNA13;PPP3R1;GNG2;GNA12;ITGAV;CALM1;PRKACB;SOS2;JAK1
Vasopressin-regulated water reabsorption	5/44	0.0246203	NSF;DYNC1LI2;AVP;AQP3;PRKACB
IL-17 signaling pathway	8/94	0.0260573	MAPK10;TRADD;TAB2;ELAVL1;MAP3K7;CCL17;MAPK12;IL17RA
TNF signaling pathway	9/112	0.0263364	MAPK10;TRADD;PIK3R3;TAB2;CFLAR;TNFRSF1B;MAP3K7;BIRC2;MAPK12
Gastric cancer	11/149	0.0263434	FGF5;FGF16;SHH;CDKN1B;WNT3A;DVL1;ERBB2;CTNNA1;PIK3R3;SOS2;WNT4
Type II diabetes mellitus	5/46	0.0292334	MAPK10;INSR;PIK3R3;SLC2A2;CACNA1G
Prion disease	17/273	0.0312235	NDUFA11;PIK3R3;COX7A2;UQCRH;MAPK12;MAPK10;PSMD9;GRIN2A;PPP3R1;PSMC5;TUBB6;TUBB3;VDAC1;NCAM1;UQCRC2;NDUFV3;PRKACB
Kaposi sarcoma-associated herpesvirus infection	13/193	0.0323539	TRADD;PDGFB;PIK3R3;MAPK12;MAPK10;PPP3R1;CD200R1;GNG2;UBB;EP300;CALM1;CCR4;JAK1
Neurotrophin signaling pathway	9/119	0.0368847	MAPK10;RAP1A;PIK3R3;FRS2;PTPN11;CALM1;SOS2;RHOA;MAPK12
Melanogenesis	8/101	0.0377368	MC1R;WNT3A;DVL1;EP300;MITF;CALM1;PRKACB;WNT4
Human T-cell leukemia virus 1 infection	14/219	0.0395054	STAT5B;PIK3R3;ANAPC10;CDC20;ELK4;MAPK10;KAT2B;PPP3R1;DLG1;EP300;VDAC1;PRKACB;ANAPC1;JAK1
Necroptosis	11/159	0.0395611	MAPK10;STAT5B;TRADD;VPS4B;STAT4;VDAC1;CFLAR;SQSTM1;PPID;BIRC2;JAK1
Cholesterol metabolism	5/50	0.0400052	NPC1;STAR;VAPB;APOC3;VDAC1
Calcium signaling pathway	15/240	0.0401085	PDGFB;CXCR4;CACNA1G;ITPKB;FGF5;FGF16;GRIN2A;PPP3R1;ERBB2;VDAC1;NOS1;CALM1;PRKACB;PLCD4;FGFR3
Long-term potentiation	6/67	0.0409171	GRIN2A;PPP3R1;RAP1A;EP300;CALM1;PRKACB
NF-kappa B signaling pathway	8/104	0.0436711	PIAS4;EDARADD;UBE2I;TRADD;TAB2;CFLAR;MAP3K7;BIRC2
Arginine biosynthesis	3/22	0.0487088	GOT2;NOS1;GLS
Central carbon metabolism in cancer	6/70	0.0489734	PFKL;ERBB2;SLC2A2;PIK3R3;FGFR3;GLS
Prolactin signaling pathway	6/70	0.0489734	MAPK10;STAT5B;SLC2A2;PIK3R3;SOS2;MAPK12

## Sheet: S2D.GOBio Fiber promoters
Term	Overlap	P-value	Genes
protein modification by small protein removal (GO:0070646)	29/276	7.3687e-07	USP35;USP36;CCP110;OTUD7B;WDR20;CDC20;YY1;SENP6;PSMD9;STAMBPL1;UBB;SENP8;EP300;MAP3K7;ZRANB1;USP7;USP48;USP5;USP4;USP22;INO80;JOSD1;RAD23B;RHOA;ASXL1;KAT2B;PSMC5;EIF3F;BIRC2
protein deubiquitination (GO:0016579)	28/267	1.18592e-06	USP35;USP36;CCP110;OTUD7B;WDR20;CDC20;YY1;PSMD9;STAMBPL1;UBB;SENP8;EP300;MAP3K7;ZRANB1;USP7;USP48;USP5;USP4;USP22;INO80;JOSD1;RAD23B;RHOA;ASXL1;KAT2B;PSMC5;EIF3F;BIRC2
positive regulation of intracellular signal transduction (GO:1902533)	42/546	1.16602e-05	SEMA5A;ANKRD17;CANT1;TRADD;PDGFB;DUSP19;WDR24;RTN4;FGF5;TIFA;MIER1;ERBB2;S100A13;MLST8;HMOX1;EP300;ITGAV;TRIM27;FNIP1;MAP3K7;MYOC;INSR;CARD9;LAPTM5;SCTR;FRS2;PTPN11;CFLAR;RHOA;FKBP1A;TRAF7;FGF16;MC1R;EEF1D;DLG5;PELI1;CDH13;ADAM8;TAB2;TRIM32;FGFR3;BIRC2
axon guidance (GO:0007411)	21/203	3.07913e-05	SEMA5A;CYFIP1;LYPLA2;LAMA5;CXCR4;FRS2;PTPN11;VLDLR;GFRA3;GFRA2;MYPN;ROBO1;KLF7;SHH;TUBB3;FEZ1;PLXNA1;NCAM1;SPTAN1;SPTBN1;RNF165
MAPK cascade (GO:0000165)	27/303	3.64681e-05	CUL3;PDGFB;RASGRP3;FGF5;PSMD9;FNTA;UBB;ERBB2;ITGAV;NCAM1;SPTAN1;MAP3K7;MARK3;SPTBN1;JAK1;FBXW11;FRS2;GFRA3;GFRA2;MAPK12;FGF16;PSMC5;DLG1;AVP;CALM1;RGL1;FGFR3
regulation of cell adhesion (GO:0030155)	16/133	4.37476e-05	SEMA5A;CD164;ZFHX3;DUSP1;TESC;CXCR4;PTPN11;ZDHHC2;DLL1;PPP2CA;ERBB2;PLXNA1;CDH13;ADAM8;PKP4;ITGAV
regulation of I-kappaB kinase/NF-kappaB signaling (GO:0043122)	22/224	4.46598e-05	ANKRD17;CANT1;TRADD;CARD9;OTUD7B;CFLAR;RHOA;FKBP1A;PPM1B;EEF1D;MIER1;TIFA;S100A13;PELI1;HMOX1;TAB2;TRIM59;TRIM27;MAP3K7;SQSTM1;TRIM32;BIRC2
positive regulation of transcription, DNA-templated (GO:0045893)	72/1183	4.54509e-05	CCNT2;MAML1;RASL11A;UBP1;CTCF;ELK4;YY1;PSMD9;SHH;SALL1;SOX1;NKRF;ZXDC;EPC1;EP300;NOS1;PITX3;YWHAH;NCOA6;FBXW11;TESC;TCF12;LMO2;DYRK1A;MITF;PROX1;ARID1B;JMJD6;KAT2B;GAL;THRAP3;CDH13;PHIP;SQSTM1;FOXC1;PDGFB;PRDM15;RLF;DLL1;PPP3R1;UBB;DVL1;ERBB2;NRIP1;INPP5K;VHL;NKX6-1;WNT4;STAT5B;AFAP1L2;ZFHX3;TAF15;WNT3A;USP22;INO80;GRHL1;POU2F3;SMAD5;ST18;KLF2;POU4F3;ASXL1;MLLT10;KLF7;PSMC5;MEIS1;MC1R;CAPRIN2;TCE…
positive regulation of I-kappaB kinase/NF-kappaB signaling (GO:0043123)	18/171	8.89001e-05	ANKRD17;CANT1;TRADD;CARD9;CFLAR;RHOA;FKBP1A;EEF1D;MIER1;TIFA;S100A13;PELI1;HMOX1;TAB2;TRIM27;MAP3K7;TRIM32;BIRC2
peptidyl-serine dephosphorylation (GO:0070262)	5/14	0.000115408	PPP2CA;PPP1R15B;DUSP1;PPP2R2B;PPM1F
negative regulation of transcription, DNA-templated (GO:0045892)	59/948	0.000124242	CDKN1B;TCF25;OTUD7B;ARID4A;CTCF;NR2E1;LIMD1;ELK4;YY1;RPS14;SHH;SALL1;SOX1;SCML4;YWHAQ;NKRF;BASP1;EPC1;EP300;TRIM27;JARID2;PIAS4;FBXW11;MITF;PROX1;RIPPLY2;PSPC1;VGLL4;PPID;SAMD7;FOXC1;FOXG1;PDGFB;PRICKLE1;HDAC9;PHF21A;PPM1F;UBB;BAHD1;MIER1;NRIP1;INPP5K;VHL;NKX6-1;FNIP1;WNT4;SMARCE1;SPEN;ZFHX3;UBE2I;CBX2;KLF2;KLF7;GFI1B;DLG1;BCOR;CPEB3;MXD1;MXD4
ubiquitin-dependent protein catabolic process (GO:0006511)	28/354	0.000206917	ZFAND2A;CUL3;VPS4B;OTUD7B;ANAPC10;FBXL22;CDC20;PSMD9;ZRANB1;UBE2I;FBXW11;FEM1B;KLHL22;UBE2G2;RAD23B;TOM1L1;CNOT4;RNF144B;RNF126;PSMC5;PELI1;UBAP1;BIRC6;SQSTM1;TRIM32;ANAPC1;BIRC2;NFE2L2
negative regulation of ion transport (GO:0043271)	6/25	0.000275379	PXK;SYT11;INPP5K;PACSIN3;NOS1;GPM6B
posttranscriptional regulation of gene expression (GO:0010608)	8/46	0.000295776	CYFIP1;ATXN2;ZC3H7B;TDRD7;TSC1;EIF4E;METAP1;EIF2A
circulatory system development (GO:0072359)	14/126	0.000300419	FOXC1;CXADR;CDKN1B;TCF25;NCOA6;PDGFB;PTPN11;HDAC9;KAT2B;STK11;SHH;SALL1;TAB2;BCOR
axonogenesis (GO:0007409)	21/240	0.000331965	SEMA5A;CYFIP1;LYPLA2;LAMA5;CXCR4;FRS2;PTPN11;VLDLR;GFRA3;GFRA2;MYPN;ROBO1;KLF7;SHH;SLC9A6;TUBB3;FEZ1;MAP1B;NCAM1;SPTAN1;SPTBN1
monocarboxylic acid catabolic process (GO:0072329)	6/27	0.000431505	ACOT8;CYP26C1;CEL;FAH;AGXT;LPIN1
positive regulation of 3'-UTR-mediated mRNA stabilization (GO:1905870)	3/5	0.000510076	ELAVL4;LARP4B;RBM24
cellular protein modification process (GO:0006464)	60/1025	0.000539902	DYRK2;MAML1;PTPRG;PSMD9;STK11;CDH2;SENP8;PRKACB;JAK1;BRD2;FBXW10;DUSP1;FBXW11;APLP2;FN3KRP;DYRK1A;PPP2R5A;PPP2R5D;CEL;YWHAZ;KCTD7;PPM1B;NPC1;B3GNT4;BIRC6;SIK1;PXK;CUL3;PDGFB;TULP4;DCUN1D1;NLK;ASB18;FBXL22;PPM1F;FBXL20;PPP2CA;HLCS;STC2;ERBB2;VHL;MARK3;FN3K;CDK19;UBE2I;FEM1B;INSR;KLHL22;SRPK1;MAPK10;FBXL8;PSMC5;SNRK;PROC;TEC;KLHL5;STK25;UBA3;CDK12;METAP1
Rac protein signal transduction (GO:0016601)	5/19	0.000572587	CYFIP1;NCKAP1;ABI2;ELMO1;CDH13
positive regulation of cysteine-type endopeptidase activity involved in apoptotic process (GO:0043280)	13/119	0.000574702	DIABLO;TRADD;CARD9;LAPTM5;CFLAR;ST18;PPM1F;ROBO1;HSPD1;BCL2L13;ARL6IP5;PDCD2;IFT57
positive regulation of transcription by RNA polymerase II (GO:0045944)	54/908	0.000706985	CCNT2;MAML1;UBP1;ELK4;YY1;SHH;SALL1;SOX1;NKRF;EPC1;EP300;NOS1;NCOA6;TCF12;LMO2;MITF;PROX1;JMJD6;KAT2B;GAL;THRAP3;CDH13;PHIP;SQSTM1;FOXC1;PDGFB;PRDM15;RLF;DLL1;PPP3R1;UBB;DVL1;NRIP1;NKX6-1;STAT5B;ZFHX3;WNT3A;INO80;GRHL1;POU2F3;SMAD5;ST18;KLF2;POU4F3;ASXL1;MLLT10;KLF7;MEIS1;MC1R;CAPRIN2;TCEA1;CDK12;LPIN1;NFE2L2
polyol transport (GO:0015791)	4/12	0.00079021	SLC5A11;AQP7;SLC5A1;AQP3
regulation of protein dephosphorylation (GO:0035304)	7/41	0.0007911	ANKLE2;CDCA2;PPP6R3;PPP2R5A;TSC1;CALM1;ARPP19
nervous system development (GO:0007399)	31/447	0.00093057	SEMA5A;NCKAP1;ANKLE2;CXCR4;VLDLR;NR2E1;HAPLN4;ROBO1;FGF5;DHX30;SHH;CDH2;BTBD3;DVL1;IGF2BP1;EP300;JARID2;GPM6B;FKTN;MBNL1;MARCKSL1;GSS;DYRK1A;PPP2R5D;PROX1;GFRA3;ARHGAP26;GFRA2;CYP26C1;FEZ1;PMP22
regulation of 3'-UTR-mediated mRNA stabilization (GO:1905868)	3/6	0.000991416	ELAVL4;LARP4B;RBM24
positive regulation of nucleic acid-templated transcription (GO:1903508)	34/511	0.00110342	FOXC1;PDGFB;CTCF;RLF;PSMD9;SHH;SALL1;ZXDC;EPC1;INPP5K;EP300;NOS1;VHL;PITX3;WNT4;YWHAH;AFAP1L2;ZFHX3;TAF15;NCOA6;FBXW11;WNT3A;TESC;USP22;DYRK1A;MITF;SMAD5;ARID1B;KLF2;JMJD6;PSMC5;THRAP3;MMS19;PHIP
negative regulation of hippo signaling (GO:0035331)	4/13	0.00110738	DLG5;LIMD1;MARK3;VGLL4
regulation of cellular amide metabolic process (GO:0034248)	6/32	0.00112462	CYFIP1;ATXN2;TSC1;EIF4E;METAP1;EIF2A
peptidyl-tyrosine modification (GO:0018212)	8/56	0.00115502	TPST2;TEC;ABI2;INSR;ERBB2;DYRK1A;PDGFB;FGFR3
positive regulation of establishment of protein localization to mitochondrion (GO:1903749)	8/56	0.00115502	USP36;PPP3R1;YWHAQ;HPS4;NMT1;RHOU;YWHAZ;YWHAH
positive regulation of proteolysis (GO:0045862)	8/57	0.00129982	BAG2;FBXW11;ADAM9;PACSIN3;ADAM8;TNFRSF1B;TRIM32;MAPK12
apoptotic process (GO:0006915)	19/231	0.00131113	NCKAP1;AHCYL1;DIABLO;FEM1B;TRADD;CXCR4;CFLAR;RTN4;HSPD1;PPP2CA;BCL2L13;TRAF7;STK11;ELMO1;EP300;VDAC1;PHLDA2;IFT57;MAP3K7
heart development (GO:0007507)	15/164	0.00145124	FOXC1;CXADR;CDKN1B;TCF25;NCOA6;INSR;PDGFB;PTPN11;HDAC9;FKBP1A;KAT2B;SHH;SALL1;TAB2;BCOR
carbohydrate transport (GO:0008643)	4/14	0.00150418	AQP7;SLC2A2;SLC5A1;AQP3
negative regulation of cartilage development (GO:0061037)	4/14	0.00150418	CHADL;PTPN11;GDF5;NKX3-2
regulation of transcription from RNA polymerase II promoter in response to stress (GO:0043618)	10/87	0.00164053	PSMD9;PSMC5;UBB;EP300;HMOX1;VHL;INO80;LIMD1;KLF2;NFE2L2
AV node cell to bundle of His cell communication (GO:0086067)	3/7	0.0016862	CXADR;GJA5;CACNA1G
regulation of striated muscle cell differentiation (GO:0051153)	3/7	0.0016862	SIK1;HDAC9;RBM24
type B pancreatic cell development (GO:0003323)	3/7	0.0016862	CDH2;NKX6-1;DLL1
mitotic nuclear division (GO:0140014)	9/74	0.00186263	STAG1;KIF18B;STAG2;SPAG5;KLHL22;INO80;SMC3;RHOA;CLASP2
negative regulation of chondrocyte differentiation (GO:0032331)	4/15	0.00199016	CHADL;PTPN11;GDF5;NKX3-2
positive regulation of membrane protein ectodomain proteolysis (GO:0051044)	4/15	0.00199016	ADAM9;PACSIN3;ADAM8;TNFRSF1B
regulation of myotube differentiation (GO:0010830)	5/25	0.00216771	MAML1;TMEM119;SIK1;HDAC9;RBM24
regulation of rhodopsin mediated signaling pathway (GO:0022400)	5/25	0.00216771	FNTA;NMT1;SAG;CALM1;METAP1
negative regulation of kinase activity (GO:0033673)	8/62	0.00225428	CDKN1B;DEPTOR;DVL1;DUSP19;PPP2R5A;INPP5K;TRIM27;PPM1F
gene expression (GO:0010467)	25/356	0.00236241	RPL32;RPLP0;ELAVL4;ADARB2;HSPD1;MRPL41;RPS14;MRPL42;EPC1;RPL15;EIF4E;SRSF11;CHTOP;TESC;TFIP11;CDC40;MLF1;MRPS5;TSPAN15;EEF1A2;DRG1;RPL27;MMS19;HNRNPH3;SRSF5
regulation of protein autophosphorylation (GO:0031952)	6/37	0.0024578	TOM1L1;GPNMB;PDGFB;PPP2R5A;PPP2R5D;CALM1
positive regulation of protein modification by small protein conjugation or removal (GO:1903322)	9/77	0.0024596	PIAS4;FKBP1A;UBB;CUL3;DCUN1D4;DCUN1D1;LAPTM5;PRICKLE1;BIRC2
N-terminal protein amino acid acetylation (GO:0006474)	4/16	0.00257475	KAT2B;NAA25;EP300;NAA35
positive regulation of protein insertion into mitochondrial membrane involved in apoptotic signaling pathway (GO:1900740)	5/26	0.0026013	PPP3R1;YWHAQ;NMT1;YWHAZ;YWHAH
regulation of protein insertion into mitochondrial membrane involved in apoptotic signaling pathway (GO:1900739)	5/26	0.0026013	PPP3R1;YWHAQ;NMT1;YWHAZ;YWHAH
lens fiber cell development (GO:0070307)	3/8	0.00262222	BFSP1;ABI2;PROX1
positive regulation of Arp2/3 complex-mediated actin nucleation (GO:2000601)	3/8	0.00262222	CYFIP1;NCKAP1;ABI2
proteasome-mediated ubiquitin-dependent protein catabolic process (GO:0043161)	23/321	0.00269335	FBXW11;FEM1B;ZFAND2A;CUL3;KLHL22;UBE2G2;RAD23B;ANAPC10;FBXL22;UBE2J1;CDC20;CDC20B;DNAJB2;FBXL20;PSMD9;FBXL8;RNF126;PSMC5;UBB;PELI1;ANAPC1;BIRC2;NFE2L2
regulation of protein ubiquitination (GO:0031396)	11/109	0.00280972	DNAJB2;FKBP1A;BAG2;UBB;USP4;CUL3;DCUN1D1;LAPTM5;PRICKLE1;SQSTM1;BIRC2
regulation of phosphoprotein phosphatase activity (GO:0043666)	6/38	0.00282677	FKBP1A;PPP1R15B;BOD1;PPP6R3;TSC1;CALM1
positive regulation of proteasomal ubiquitin-dependent protein catabolic process (GO:0032436)	9/79	0.00293544	CDC20;CDC20B;DNAJB2;RNF144B;USP5;BAG2;DVL1;PRICKLE1;NFE2L2
regulation of vasculature development (GO:1901342)	5/27	0.00309444	BMPER;GPNMB;ERBB2;VASH2;HMOX1
central nervous system development (GO:0007417)	20/268	0.0031322	NCKAP1;ANKLE2;ZFHX3;MARCKSL1;NCOA6;FOXG1;SCTR;CXCR4;PTPN11;PROX1;HAPLN4;DLL1;DHX30;GRIN2A;SHH;MEIS1;CYP26C1;CDH2;JARID2;PAFAH1B2
post-translational protein modification (GO:0043687)	24/345	0.00322186	FN3K;FBXW10;FBXW11;FEM1B;APLP2;CUL3;DCUN1D1;FN3KRP;TULP4;KLHL22;ASB18;FBXL22;KCTD7;FBXL20;PSMD9;FBXL8;PSMC5;PROC;KLHL5;CDH2;STC2;SENP8;UBA3;VHL
sprouting angiogenesis (GO:0002040)	7/52	0.00328789	SEMA5A;BMPER;CDH13;PIK3R3;DLL1;ROBO1;JMJD6
negative regulation of cellular macromolecule biosynthetic process (GO:2000113)	34/547	0.00333811	SAMD7;CDKN1B;FOXG1;PDGFB;ARID4A;CTCF;PRICKLE1;LIMD1;HDAC9;PPM1F;SALL1;SCML4;YWHAQ;NKRF;BASP1;BAHD1;IGF2BP1;EPC1;INPP5K;JARID2;PAIP2;WNT4;PIAS4;SMARCE1;SPEN;UBE2I;FBXW11;TSC1;PROX1;PSPC1;BCOR;CPEB3;EIF4E2;VGLL4
RNA processing (GO:0006396)	15/179	0.00339914	MBNL1;CSTF3;ELAVL4;HNRNPR;TFIP11;ADARB2;SRPK1;PPP2CA;ZMAT5;SRSF5;CDK12;HNRNPH3;MTPAP;SRSF11;SNRPB
activation of cysteine-type endopeptidase activity involved in apoptotic process (GO:0006919)	9/81	0.00348113	BCL2L13;DIABLO;TRADD;LAPTM5;PDCD2;CFLAR;IFT57;ROBO1;HSPD1
cellular response to epidermal growth factor stimulus (GO:0071364)	5/28	0.00365154	STAT5B;FOXC1;ERBB2;INPP5K;PTPN11
regulation of microtubule polymerization or depolymerization (GO:0031110)	5/28	0.00365154	MAP1B;STMND1;STMN4;MAPRE2;CLASP2
endochondral ossification (GO:0001958)	3/9	0.00382318	FOXC1;TMEM119;FGFR3
regulation of mammary gland epithelial cell proliferation (GO:0033599)	3/9	0.00382318	GPX1;RTN4;ROBO1
endothelial cell proliferation (GO:0001935)	4/18	0.00407621	SEMA5A;DLG1;BMPER;HMOX1
water transport (GO:0006833)	4/18	0.00407621	AQP7;SLC5A1;AVP;AQP3
modification-dependent protein catabolic process (GO:0019941)	16/201	0.00420239	UBE2I;CUL3;UBE2G2;ANAPC10;CDC20;CNOT4;PSMD9;RNF144B;RNF126;UBB;LONP1;BIRC6;SQSTM1;TRIM32;ANAPC1;PCYOX1
positive regulation of viral genome replication (GO:0045070)	5/29	0.00427702	TOP2B;STAU1;VAPB;PPID;SRPK1
positive regulation of protein catabolic process (GO:0045732)	9/85	0.00480942	NSF;CDKN1B;ADAM9;PACSIN3;ADAM8;TNFRSF1B;TRIM32;VGLL4;NKD1
cell projection organization (GO:0030030)	5/30	0.00497526	CYFIP1;NCKAP1;PARVG;PACSIN2;RHOU
negative regulation of calcium ion transport (GO:0051926)	4/19	0.00501051	INPP5K;PACSIN3;NOS1;TRIM27
actin filament organization (GO:0007015)	13/152	0.00519448	TMOD1;SVIL;MARCKSL1;RHOBTB3;COBL;PROX1;RHOF;RHOA;ARHGAP12;DLG1;MYO1B;ABI2;ELMO1
substantia nigra development (GO:0021762)	6/43	0.00532202	YWHAQ;BASP1;MAPKAP1;CALM1;RHOA;YWHAH
cell morphogenesis involved in differentiation (GO:0000904)	8/72	0.00574102	LAMA5;TMEFF2;ABI2;PARVG;TBCD;ITGAV;PROX1;RHOA
negative regulation of nucleic acid-templated transcription (GO:1903507)	29/464	0.00595396	SAMD7;CDKN1B;FOXG1;PDGFB;ARID4A;CTCF;PRICKLE1;LIMD1;HDAC9;PPM1F;SALL1;SCML4;YWHAQ;NKRF;BASP1;BAHD1;EPC1;INPP5K;JARID2;WNT4;PIAS4;SMARCE1;SPEN;UBE2I;FBXW11;PROX1;PSPC1;BCOR;VGLL4
mRNA stabilization (GO:0048255)	6/44	0.00596934	TAF15;THRAP3;ELAVL4;IGF2BP1;ELAVL1;RBM24
retrograde transport, endosome to Golgi (GO:0042147)	9/88	0.00604111	LMAN1;RNF126;DENND2A;GBF1;RHOBTB3;ANKFY1;TRIM27;VPS26B;PLEKHJ1
regulation of hippo signaling (GO:0035330)	4/20	0.00607818	DLG5;LIMD1;MARK3;VGLL4
xenobiotic transport (GO:0042908)	4/20	0.00607818	SLC22A3;ABCC5;SLC22A18;ABCG2
transforming growth factor beta receptor signaling pathway (GO:0007179)	9/89	0.00650145	FKBP1A;FNTA;UBB;ADAM9;NLK;MAP3K7;GDF5;SMAD5;RHOA
protein dephosphorylation (GO:0006470)	12/139	0.006597	PPP2CA;PPP1R15B;STK11;PPM1B;FBXW11;DUSP1;PPP2R2B;PPP2R5A;PPP2R5D;PTPN11;PPM1F;PTPRG
regulation of anatomical structure morphogenesis (GO:0022603)	11/123	0.00703237	ZRANB1;BMPER;CDH2;GPNMB;ABI2;ERBB2;VASH2;HMOX1;PHIP;DLL1;CLASP2
Golgi inheritance (GO:0048313)	3/11	0.00709629	STK25;GBF1;YWHAZ
metanephric mesenchyme development (GO:0072075)	3/11	0.00709629	SHH;BASP1;WNT4
positive regulation of actin nucleation (GO:0051127)	3/11	0.00709629	CYFIP1;NCKAP1;ABI2
regulation of lipid kinase activity (GO:0043550)	3/11	0.00709629	EEF1A2;PIK3R3;PPP2R5A
aerobic respiration (GO:0009060)	4/21	0.00728693	SURF1;MDH2;UQCRC2;UQCRH
negative regulation of transcription by RNA polymerase II (GO:0000122)	39/684	0.00741761	FOXC1;TCF25;PDGFB;OTUD7B;CTCF;NR2E1;HDAC9;PHF21A;ELK4;YY1;RPS14;SHH;SALL1;SOX1;UBB;MIER1;NRIP1;EPC1;EP300;TRIM27;VHL;NKX6-1;FNIP1;SPEN;ZFHX3;UBE2I;CBX2;MITF;PROX1;KLF2;KLF7;GFI1B;DLG1;RIPPLY2;BCOR;CPEB3;MXD1;PPID;MXD4
non-canonical Wnt signaling pathway (GO:0035567)	11/124	0.00746135	PSMD9;PPP3R1;PSMC5;GNG2;DVL1;PRICKLE1;NLK;CALM1;MAP3K7;RHOA;WNT4
positive regulation of developmental process (GO:0051094)	14/177	0.00753706	INSR;PDGFB;COBL;VLDLR;RTN4;CDC20;SHH;BASP1;DLG5;DVL1;TMEM119;VHL;CPEB3;CLASP2
regulation of sprouting angiogenesis (GO:1903670)	5/33	0.00754942	FGF16;BMPER;DLL1;KLF2;JAK1
regulation of mitotic cell cycle (GO:0007346)	14/178	0.00790527	AFAP1L2;FOXC1;CDKN1B;USP22;GBF1;ANAPC10;CKS1B;CDC20;PSMD9;PSMC5;RCC1;SIK1;EIF4E;ANAPC1
regulation of translation (GO:0006417)	14/178	0.00790527	CYFIP1;TSC1;LARP4B;ELAVL1;ATXN2;ERBB2;IGF2BP1;ETF1;CPEB3;EIF4E2;PAIP2;EIF4E;METAP1;EIF2A
protein stabilization (GO:0050821)	14/179	0.00828761	USP36;USP7;TESC;HPS4;TSC1;NLK;RTN4;HSPD1;RAB21;BAG2;BAG1;DVL1;EP300;VHL
positive regulation of protein kinase B signaling (GO:0051897)	13/161	0.00832183	SEMA5A;MYOC;INSR;PDGFB;FRS2;PTPN11;RTN4;FGF5;FGF16;MC1R;ERBB2;ADAM8;FGFR3
mRNA splicing, via spliceosome (GO:0000398)	19/274	0.00846291	SRRM2;SPEN;CSTF3;HNRNPR;CWC25;TFIP11;ELAVL1;CDC40;WDR77;SRPK1;PSPC1;TGS1;CWF19L1;ZMAT5;HNRNPH3;SRSF5;SRSF11;SUGP1;SNRPB
positive regulation of mitochondrial outer membrane permeabilization involved in apoptotic signaling pathway (GO:1901030)	5/34	0.00858117	PPP3R1;YWHAQ;NMT1;YWHAZ;YWHAH
positive regulation of protein dephosphorylation (GO:0035307)	5/34	0.00858117	PPP1R15B;ANKLE2;CDCA2;PPP2R5A;CALM1
sister chromatid segregation (GO:0000819)	5/34	0.00858117	TOP2B;KIF18B;SPAG5;KLHL22;INO80
cell projection assembly (GO:0030031)	4/22	0.00864398	CYFIP1;NCKAP1;PARVG;RHOU
peptidyl-threonine dephosphorylation (GO:0035970)	4/22	0.00864398	PPP2CA;PPM1B;DUSP1;PPM1F
regulation of membrane protein ectodomain proteolysis (GO:0051043)	4/22	0.00864398	ADAM9;PACSIN3;ADAM8;TNFRSF1B
ubiquitin-dependent protein catabolic process via the multivesicular body sorting pathway (GO:0043162)	4/22	0.00864398	TOM1L1;RNF126;VPS4B;UBAP1
intrinsic apoptotic signaling pathway in response to oxidative stress (GO:0008631)	3/12	0.00919832	DIABLO;STK25;ARL6IP5
interleukin-1-mediated signaling pathway (GO:0070498)	9/94	0.00921931	PSMD9;PSMC5;UBB;FBXW11;PELI1;TAB2;MAP3K7;SQSTM1;ST18
regulation of cell cycle (GO:0051726)	20/296	0.00922346	ANKRD17;AFAP1L2;CDC123;CDKN1B;DUSP1;GBF1;TSC1;PROX1;MLF1;FBXL22;MAPK12;CKS1B;FBXL8;KAT2B;STK11;EP300;SIK1;PRR11;TRIM32;BIRC2
regulation of mRNA stability (GO:0043488)	12/146	0.00961374	PSMD9;CARHSP1;PSMC5;TAF15;UBB;THRAP3;FASTKD3;IGF2BP1;ZC3H14;ELAVL1;YWHAZ;RBM24
acylglycerol catabolic process (GO:0046464)	5/35	0.00970645	ABHD12;LYPLA2;FABP5;APOC3;ABHD12B
respiratory system development (GO:0060541)	5/35	0.00970645	CCDC39;SHH;BASP1;PROX1;DISP1
protein ubiquitination (GO:0016567)	31/525	0.010027	CUL3;FBXL22;RNFT1;UBE2J1;FBXL20;PSMD9;UBB;TRIM27;VHL;UNKL;USP7;TRIM41;USP5;FBXW10;FBXW11;USP22;MSL2;KLHL22;RNF208;UBE2G2;CNOT4;TRAF7;FBXL8;RNF144B;RNF126;PSMC5;PELI1;BIRC6;TRIM32;BIRC2;NFE2L2
regulation of cellular protein metabolic process (GO:0032268)	6/49	0.0100899	CYFIP1;ATXN2;TSC1;EIF4E;METAP1;EIF2A
positive regulation of protein autophosphorylation (GO:0031954)	4/23	0.0101561	TOM1L1;GPNMB;PDGFB;CALM1
regulation of cell population proliferation (GO:0042127)	42/764	0.010181	CDC123;CDKN1B;CUL3;CDCA7L;PDGFB;CTCF;DLL1;FGF5;DNAJB2;SHH;STK11;GPNMB;ERBB2;S100A13;STAT4;ITGAV;VHL;DIS3L2;FKTN;CD164;STAT5B;CHTOP;TFAP2D;WNT3A;TESC;INSR;TSC1;NAP1L1;PROX1;ST18;RHOA;WDR77;KAT2B;FGF16;RNF126;MEIS1;DLG5;CDH13;PHIP;BIRC6;FGFR3;BIRC2
regulation of extrinsic apoptotic signaling pathway (GO:2001236)	7/64	0.0103522	DEPTOR;FEM1B;TRADD;ITGAV;BIRC6;PHIP;CFLAR
positive regulation of intracellular protein transport (GO:0090316)	12/148	0.0106471	USP36;PPP3R1;TMEM30A;SAR1A;YWHAQ;ERBB2;HPS4;NMT1;RHOU;ZDHHC2;YWHAZ;YWHAH
regulation of receptor internalization (GO:0002090)	5/36	0.0109291	ATXN2;WNT3A;INSR;RIN3;RSPO1
regulation of sodium ion transport (GO:0002028)	5/36	0.0109291	DLG1;AHCYL1;SIK1;NOS1;YWHAH
Wnt signaling pathway, calcium modulating pathway (GO:0007223)	5/36	0.0109291	PPP3R1;GNG2;NLK;CALM1;MAP3K7
protein maturation (GO:0051604)	9/97	0.0112177	TSPAN15;PITRM1;CPXM2;TESC;LONP2;TYSND1;NAA35;MMS19;HSPD1
regulation of MAP kinase activity (GO:0043405)	9/97	0.0112177	FGF16;DUSP1;ERBB2;PDGFB;DUSP19;INPP5K;ADAM8;CDK12;ROBO1
cellular response to transforming growth factor beta stimulus (GO:0071560)	10/114	0.011288	FKBP1A;FNTA;UBB;ADAM9;NLK;MAP3K7;GDF5;SMAD5;RHOA;WNT4
negative regulation of gene expression (GO:0010629)	21/322	0.0113148	PDGFB;TSC1;HDAC9;ROBO1;YY1;KAT2B;GPNMB;SYT11;STC2;PTRH2;IGF2BP1;EPC1;TRIM27;VHL;CPEB3;JARID2;PAIP2;EIF4E2;LGR4;WNT4;DIS3L2
endochondral bone morphogenesis (GO:0060350)	3/13	0.0116256	FOXC1;TMEM119;FGFR3
protein neddylation (GO:0045116)	3/13	0.0116256	DCUN1D4;DCUN1D1;UBA3
brain development (GO:0007420)	12/150	0.0117642	GRIN2A;ZFHX3;MEIS1;CDH2;FBXW11;NCOA6;FOXG1;SCTR;CXCR4;PTPN11;PROX1;PAFAH1B2
axon extension (GO:0048675)	4/24	0.0118295	SEMA5A;CYFIP1;SLC9A6;MAP1B
negative regulation of stress fiber assembly (GO:0051497)	4/24	0.0118295	TMEFF2;MYOC;INPP5K;CLASP2
positive regulation of cell-substrate junction organization (GO:0150117)	4/24	0.0118295	MYOC;TSC1;MAPRE2;PPM1F
cell-cell junction assembly (GO:0007043)	7/66	0.0121684	GJB2;CDH2;GJA5;CTNNA1;TBCD;PKP4;RHOA
positive regulation of cell cycle (GO:0045787)	7/66	0.0121684	ANKRD17;CDKN1B;USP22;PDGFB;PROX1;EIF4E;TRIM32
negative regulation of transport (GO:0051051)	6/51	0.0121978	PXK;SYT11;ARL6IP5;PACSIN3;ITGAV;PPM1F
regulation of epithelial cell migration (GO:0010632)	6/51	0.0121978	DOCK5;BMPER;PPM1F;RTN4;PTPRG;CLASP2
positive regulation of protein ubiquitination (GO:0031398)	8/82	0.0123232	FKBP1A;UBB;CUL3;DCUN1D4;DCUN1D1;LAPTM5;PRICKLE1;BIRC2
cytosolic transport (GO:0016482)	10/116	0.0126576	RNF126;DENND2A;GBF1;RHOBTB3;LAPTM5;ANKFY1;TRIM27;VPS26B;EPS15;PLEKHJ1
anion homeostasis (GO:0055081)	2/5	0.0132578	GLS;KCTD7
diaphragm development (GO:0060539)	2/5	0.0132578	BASP1;DISP1
negative regulation of calcium ion transport into cytosol (GO:0010523)	2/5	0.0132578	FKBP1A;NOS1
negative regulation of ceramide biosynthetic process (GO:1900060)	2/5	0.0132578	ORMDL3;ORMDL1
negative regulation of sphingolipid biosynthetic process (GO:0090155)	2/5	0.0132578	ORMDL3;ORMDL1
neutral lipid catabolic process (GO:0046461)	2/5	0.0132578	ABHD12;LYPLA2
non-canonical Wnt signaling pathway via MAPK cascade (GO:0038030)	2/5	0.0132578	MYOC;WNT4
positive regulation of anoikis (GO:2000210)	2/5	0.0132578	PTRH2;SIK1
positive regulation of protein monoubiquitination (GO:1902527)	2/5	0.0132578	UBB;BIRC2
positive regulation of protein neddylation (GO:2000436)	2/5	0.0132578	DCUN1D4;DCUN1D1
regulation of cyclase activity (GO:0031279)	2/5	0.0132578	CAP1;CAP2
regulation of heart growth (GO:0060420)	2/5	0.0132578	BASP1;PROX1
regulation of lyase activity (GO:0051339)	2/5	0.0132578	CAP1;CAP2
regulation of protein monoubiquitination (GO:1902525)	2/5	0.0132578	UBB;BIRC2
Roundabout signaling pathway (GO:0035385)	2/5	0.0132578	RHOA;ROBO1
positive regulation of Wnt signaling pathway (GO:0030177)	12/153	0.0136061	SEMA5A;PSMD9;ZRANB1;PPM1B;PSMC5;SALL1;WNT3A;CAPRIN2;PRDM15;FAM53B;RSPO1;LGR4
cardiac conduction system development (GO:0003161)	4/25	0.0136698	MAML1;GJA5;SMAD5;CACNA1G
regulation of cardiac muscle cell action potential (GO:0098901)	4/25	0.0136698	DLG1;CXADR;GJA5;CALM1
regulation of epidermal cell differentiation (GO:0045604)	4/25	0.0136698	KLF7;MAFG;AQP3;DLL1
regulation of spindle assembly (GO:0090169)	4/25	0.0136698	SENP6;SPAG5;VPS4B;DRG1
ribosomal large subunit assembly (GO:0000027)	4/25	0.0136698	DHX30;TRAF7;RPLP0;RPF2
anaphase-promoting complex-dependent catabolic process (GO:0031145)	8/84	0.0141215	CDC20;CDC20B;PSMD9;PSMC5;UBB;CUL3;ANAPC1;ANAPC10
spindle assembly (GO:0051225)	8/84	0.0141215	STAG1;STAG2;RCC1;INO80;SMC3;MAPRE2;RHOA;CLASP2
regulation of protein binding (GO:0043393)	10/118	0.0141486	DNAJB2;PPP2CA;FKBP1A;BAG2;WNT3A;DVL1;CAPRIN2;PDGFB;TFIP11;MARK3
positive regulation of cell cycle process (GO:0090068)	9/101	0.0143656	SVIL;SPAG5;CUL3;INSR;PDGFB;PHIP;PKP4;INO80;RHOA
positive regulation of protein localization to membrane (GO:1905477)	9/101	0.0143656	PPP3R1;DLG1;YWHAQ;ERBB2;NMT1;SQSTM1;YWHAZ;SPTBN1;YWHAH
negative regulation of neuroinflammatory response (GO:0150079)	3/14	0.014386	CD200R1;SYT11;TNFRSF1B
negative regulation of viral transcription (GO:0032897)	3/14	0.014386	UBP1;TRIM27;TRIM32
pancreas development (GO:0031016)	3/14	0.014386	CCDC39;PROX1;NKX6-1
regulation of retinoic acid receptor signaling pathway (GO:0048385)	3/14	0.014386	ASXL1;CYP26C1;KLF2
response to chemokine (GO:1990868)	3/14	0.014386	FOXC1;DUSP1;RHOA
regulation of autophagy (GO:0010506)	16/231	0.0150131	USP36;KLHL22;VPS26B;WDR24;GPR137B;STK11;ORMDL3;EEF1A2;MLST8;EP300;VDAC1;TAB2;TRIM27;EIF4E;ATP6V1C1;ATP6V0A1
mitotic sister chromatid segregation (GO:0000070)	9/102	0.0152453	KIF18B;SPAG5;BOD1;CUL3;VPS4B;KLHL22;INO80;NCAPD3;DIS3L2
regulation of proteasomal ubiquitin-dependent protein catabolic process (GO:0032434)	9/102	0.0152453	DNAJB2;RNF144B;USP7;USP5;BAG2;DVL1;GNA12;PRICKLE1;RAD23B
peptidyl-tyrosine phosphorylation (GO:0018108)	7/69	0.0153076	TEC;ABI2;INSR;ERBB2;DYRK1A;PDGFB;FGFR3
negative regulation of receptor-mediated endocytosis (GO:0048261)	4/26	0.0156823	ATXN2;APOC3;ITGAV;RIN3
regulation of chondrocyte differentiation (GO:0032330)	4/26	0.0156823	CHADL;PTPN11;GDF5;NKX3-2
cytoskeleton organization (GO:0007010)	10/120	0.0157671	ZRANB1;ABI2;RHOBTB3;PACSIN2;PACSIN3;PHIP;RHOU;RHOF;LIMD1;RHOA
positive regulation of signal transduction (GO:0009967)	17/252	0.0157724	ZRANB1;MAML1;PTPN11;DLL1;KLF2;ROBO1;ASXL1;KAT2B;TRAF7;SHH;SALL1;MGAT5;DLG5;EP300;PHIP;ITGAV;RSPO1
regulation of focal adhesion assembly (GO:0051893)	6/54	0.0159122	MYOC;TSC1;RHOA;PPM1F;GPM6B;CLASP2
regulation of proteasomal protein catabolic process (GO:0061136)	6/54	0.0159122	PSMC5;GPX1;BAG2;UBB;GNA12;RAD23B
negative regulation of cellular amide metabolic process (GO:0034249)	8/86	0.0161036	ORMDL3;IGF2BP1;ORMDL1;TSC1;EIF4E2;PAIP2;CPEB3;RTN4
positive regulation of proteasomal protein catabolic process (GO:1901800)	8/86	0.0161036	DNAJB2;RNF144B;PSMC5;USP5;BAG2;DVL1;PRICKLE1;RNFT1
regulation of canonical Wnt signaling pathway (GO:0060828)	17/253	0.0163363	SEMA5A;WNT3A;CUL3;PRDM15;PRICKLE1;TMEM64;LIMD1;NKD1;PSMD9;PSMC5;STK11;PPM1B;DVL1;CAPRIN2;FAM53B;RSPO1;LGR4
negative regulation of multicellular organismal process (GO:0051241)	15/214	0.0164631	APOC3;HDAC9;WDR77;PTPRG;ROBO1;PPP2CA;KLF7;SHH;STK11;RAB11FIP1;PROC;GPNMB;SYT11;LGR4;RAB11FIP5
positive regulation of protein modification process (GO:0031401)	15/214	0.0164631	ANKLE2;CDCA2;WNT3A;INSR;DYRK1A;PIK3R3;PPP2R5A;FGF5;FGF16;GPNMB;ERBB2;TMEM119;RSPO1;CALM1;FNIP1
COPII-coated vesicle budding (GO:0090114)	7/70	0.0164712	NSF;LMAN1;SAR1A;VAPB;CUL3;PPP6R3;TMED2
kidney development (GO:0001822)	7/70	0.0164712	PYGO1;SHH;FOXC1;SALL1;PROX1;HSPB11;WNT4
protein polyubiquitination (GO:0000209)	20/314	0.0166927	FBXW10;FBXW11;CUL3;UBE2G2;ANAPC10;FBXL22;UBE2J1;FBXL20;PSMD9;FBXL8;RNF144B;RNF126;PSMC5;UBB;PELI1;TRIM27;UNKL;TRIM32;ANAPC1;BIRC2
positive regulation of MAPK cascade (GO:0043410)	18/274	0.0169381	INSR;CARD9;PDGFB;LAPTM5;DUSP19;PTPN11;ROBO1;TRAF7;RAP1A;GPNMB;BMPER;STK25;GPR183;ERBB2;ARL6IP5;ADAM8;CCL17;FGFR3
translational elongation (GO:0006414)	9/104	0.0171226	MRPL41;MRPL42;MRPS26;EEF1D;EEF1A2;MRPL39;MRPS10;MRPL15;MRPS5
positive regulation of sprouting angiogenesis (GO:1903672)	3/15	0.017485	BMPER;DLL1;JAK1
cellular lipid catabolic process (GO:0044242)	4/27	0.0178714	ABHD12;ACOT8;CEL;LPIN1
cytoplasmic pattern recognition receptor signaling pathway (GO:0002753)	4/27	0.0178714	UBB;TIFA;TAB2;MAP3K7
negative regulation of actin filament bundle assembly (GO:0032232)	4/27	0.0178714	TMEFF2;MYOC;INPP5K;CLASP2
positive regulation of striated muscle cell differentiation (GO:0051155)	4/27	0.0178714	MAML1;WNT3A;PROX1;RBM24
phosphorylation (GO:0016310)	24/400	0.0182395	BRD2;CDK19;PXK;DYRK2;MAML1;INSR;PDGFB;DYRK1A;NLK;LIMD1;YWHAZ;SRPK1;MAPK10;STK11;SNRK;TEC;STK25;ERBB2;BIRC6;SIK1;CDK12;PRKACB;MARK3;JAK1
regulation of transcription by RNA polymerase II (GO:0006357)	102/2206	0.0185767	CCNT2;MAML1;ZBTB26;UBP1;ARID4A;ELK4;YY1;RPS14;SALL1;SOX1;ZXDC;EPC1;EP300;TRIM27;PITX3;PIAS4;IFRD1;LMO2;EBF1;MITF;WDR77;JMJD6;PHIP;SQSTM1;PPID;FOXG1;PRDM15;RLF;PHF21A;MED12L;PPP3R1;UBB;DVL1;MIER1;NKX6-1;STAT5B;ZFHX3;TFAP2D;UBE2I;WNT3A;CBX2;INO80;POU2F3;SMAD5;ZFHX4;ST18;MLLT10;DLG1;MC1R;MAFG;CAPRIN2;CDK12;CPEB3;MXD1;ZBTB8B;NFE2L1;NFE2L2;MXD4;KDM5B;GMEB1;TCF25;OTUD7B;CTCF;NR2E1;CHD2;MED15;SHH;NKRF;N…
cortical cytoskeleton organization (GO:0030865)	5/41	0.0186253	NCKAP1;DLG1;RHOBTB3;RHOF;RHOA
positive regulation of TOR signaling (GO:0032008)	5/41	0.0186253	MLST8;KLHL22;FNIP1;WDR24;GPR137B
negative regulation of intracellular signal transduction (GO:1902532)	14/198	0.0187354	DUSP1;PRDM15;OTUD7B;TSC1;LIMD1;ARHGAP12;PPM1B;DEPTOR;DLG5;INPP5K;TRIM59;FNIP1;MARK3;VGLL4
positive regulation of neurogenesis (GO:0050769)	7/72	0.0189833	SPEN;CAPRIN2;PLXNA1;NAP1L1;TRIM32;RHOA;ROBO1
Ras protein signal transduction (GO:0007265)	11/142	0.0192267	GNA13;CYFIP1;NCKAP1;RAP1A;ABI2;G3BP1;GNA12;ELMO1;CDH13;RHOA;RASGRP3
blood vessel endothelial cell proliferation involved in sprouting angiogenesis (GO:0002043)	2/6	0.019391	SEMA5A;BMPER
COPI coating of Golgi vesicle (GO:0048205)	2/6	0.019391	GBF1;TMED2
COPI-coated vesicle budding (GO:0035964)	2/6	0.019391	GBF1;TMED2
Golgi transport vesicle coating (GO:0048200)	2/6	0.019391	GBF1;TMED2
negative regulation of cell size (GO:0045792)	2/6	0.019391	DEPTOR;RHOA
negative regulation of lipoprotein lipase activity (GO:0051005)	2/6	0.019391	APOC3;HDAC9
negative regulation of triglyceride metabolic process (GO:0090209)	2/6	0.019391	APOC3;SIK1
positive regulation of T cell differentiation in thymus (GO:0033089)	2/6	0.019391	SHH;ADAM8
protein deubiquitination involved in ubiquitin-dependent protein catabolic process (GO:0071947)	2/6	0.019391	ZRANB1;OTUD7B
regulation of adiponectin secretion (GO:0070163)	2/6	0.019391	RAB11FIP1;RAB11FIP5
regulation of centriole elongation (GO:1903722)	2/6	0.019391	VPS4B;CCP110
regulation of macromolecule biosynthetic process (GO:0010556)	2/6	0.019391	MITF;TNFRSF1B
tRNA pseudouridine synthesis (GO:0031119)	2/6	0.019391	RPUSD4;PUS10
tyrosine catabolic process (GO:0006572)	2/6	0.019391	TAT;FAH
protein depolymerization (GO:0051261)	4/28	0.0202414	KIF18B;VPS4B;STMND1;STMN4
negative regulation of cell adhesion (GO:0007162)	7/73	0.020335	SEMA5A;CD164;DUSP1;TBCD;CDH13;PLXNA1;RHOA
regulation of mitotic nuclear division (GO:0007088)	6/57	0.0203427	TOM1L1;DUSP1;INSR;PDGFB;RCC1;PHIP
renal system development (GO:0072001)	6/57	0.0203427	PYGO1;FOXC1;SALL1;PROX1;HSPB11;WNT4
regulation of extrinsic apoptotic signaling pathway via death domain receptors (GO:1902041)	5/42	0.0205033	GPX1;FEM1B;TRADD;HMOX1;CFLAR
nucleotide catabolic process (GO:0009166)	3/16	0.0209258	GPX1;NT5C2;NUDT3
regulation of ceramide biosynthetic process (GO:2000303)	3/16	0.0209258	SMPD3;ORMDL3;ORMDL1
regulation of stress fiber assembly (GO:0051492)	7/74	0.0217522	TMEFF2;MYOC;INPP5K;TSC1;RHOA;PPM1F;CLASP2
regulation of cell-substrate adhesion (GO:0010810)	5/43	0.0225009	PDGFB;TBCD;TSC1;PPM1F;RHOA
MyD88-dependent toll-like receptor signaling pathway (GO:0002755)	4/29	0.0227957	UBB;TAB2;MAP3K7;HSPD1
negative regulation of mRNA catabolic process (GO:1902373)	4/29	0.0227957	TAF15;THRAP3;ELAVL1;RBM24
positive regulation of dephosphorylation (GO:0035306)	4/29	0.0227957	ANKLE2;CDCA2;PPP2R5A;CALM1
regulation of gluconeogenesis (GO:0006111)	4/29	0.0227957	USP7;EP300;SIK1;ARPP19
regulation of transcription from RNA polymerase II promoter in response to hypoxia (GO:0061418)	7/75	0.0232365	PSMD9;PSMC5;UBB;EP300;VHL;LIMD1;NFE2L2
protein phosphorylation (GO:0006468)	28/496	0.0235964	PXK;DYRK2;MAML1;PDGFB;NLK;STK11;ERBB2;STK32A;PRKACB;MAP3K7;MARK3;JAK1;BRD2;CDK19;INSR;DYRK1A;YWHAZ;MAPK12;SRPK1;MAPK10;SNRK;TEC;ABI2;STK25;BIRC6;SIK1;CDK12;FGFR3
mitotic spindle assembly (GO:0090307)	5/44	0.0246203	STAG1;STAG2;SMC3;RHOA;CLASP2
positive regulation of cell division (GO:0051781)	5/44	0.0246203	SVIL;SHH;CUL3;PKP4;RHOA
cytoplasmic translation (GO:0002181)	8/93	0.0246243	RPS14;EIF3M;RPL32;RPLP0;DRG1;ETF1;RPL27;RPL15
cellular modified amino acid catabolic process (GO:0042219)	3/17	0.0247098	ABHD12;GOT2;ABHD12B
monosaccharide transmembrane transport (GO:0015749)	3/17	0.0247098	SLC5A9;SLC2A2;SLC5A1
positive regulation of transcription of Notch receptor target (GO:0007221)	3/17	0.0247098	KAT2B;MAML1;EP300
regulation of Arp2/3 complex-mediated actin nucleation (GO:0034315)	3/17	0.0247098	CYFIP1;NCKAP1;ABI2
stem cell development (GO:0048864)	3/17	0.0247098	SHH;CYP26C1;CDH2
regulation of cell division (GO:0051302)	7/76	0.0247891	SHH;KIF18B;PRDM15;CCP110;BIRC6;CALM1;DLL1
cellular response to insulin stimulus (GO:0032869)	10/129	0.0247891	KAT2B;INSR;PIK3R3;INPP5K;ZDHHC7;PHIP;LPIN1;HDAC9;ATP6V1C1;ATP6V0A1
Fc-epsilon receptor signaling pathway (GO:0038095)	9/111	0.0250264	MAPK10;PSMD9;PPP3R1;PSMC5;TEC;FBXW11;TAB2;CALM1;MAP3K7
regulation of protein serine/threonine kinase activity (GO:0071900)	9/111	0.0250264	PPP2CA;FGF16;CCNT2;CDKN1B;CCNG1;DUSP19;CDK12;CALM1;RHOA
regulation of protein phosphorylation (GO:0001932)	17/266	0.0251749	PPP1R15B;WNT3A;INSR;PIK3R3;PPP2R5A;PPP2R5D;PPP2CA;FGF5;FGF16;GPNMB;BMPER;ERBB2;TMEM119;INPP5K;PHIP;RSPO1;FNIP1
Notch signaling pathway (GO:0007219)	6/60	0.025543	KAT2B;TRAF7;MAML1;EP300;SORBS2;DLL1
positive regulation of protein phosphorylation (GO:0001934)	22/371	0.0259116	WNT3A;INSR;PDGFB;DUSP19;PIK3R3;PTPN11;GDF5;FGF5;TOM1L1;FGF16;RAP1A;TEC;GPNMB;CAPRIN2;ERBB2;TMEM119;TAB2;RSPO1;AVP;NOS1;CALM1;FNIP1
positive regulation of canonical Wnt signaling pathway (GO:0090263)	10/130	0.0259816	SEMA5A;PSMD9;PPM1B;PSMC5;WNT3A;CAPRIN2;PRDM15;FAM53B;RSPO1;LGR4
regulation of protein kinase B signaling (GO:0051896)	14/207	0.0262628	SEMA5A;MYOC;INSR;PDGFB;FRS2;PTPN11;RTN4;FGF5;FGF16;MC1R;ERBB2;INPP5K;ADAM8;FGFR3
Fc receptor signaling pathway (GO:0038093)	9/112	0.0263364	MAPK10;PSMD9;PPP3R1;PSMC5;TEC;FBXW11;TAB2;CALM1;MAP3K7
cellular protein complex disassembly (GO:0043624)	2/7	0.0264729	VPS4B;ETF1
cellular response to laminar fluid shear stress (GO:0071499)	2/7	0.0264729	KLF2;NFE2L2
gap junction assembly (GO:0016264)	2/7	0.0264729	GJB2;GJA5
glandular epithelial cell development (GO:0002068)	2/7	0.0264729	CDH2;DLL1
glycerol transport (GO:0015793)	2/7	0.0264729	AQP7;AQP3
heme transport (GO:0015886)	2/7	0.0264729	ABCC5;FLVCR1
mitochondrion-endoplasmic reticulum membrane tethering (GO:1990456)	2/7	0.0264729	AHCYL1;CALM1
monoacylglycerol catabolic process (GO:0052651)	2/7	0.0264729	ABHD12;ABHD12B
negative regulation of cytoplasmic translation (GO:2000766)	2/7	0.0264729	CPEB3;RBM24
negative regulation of neurotransmitter secretion (GO:0046929)	2/7	0.0264729	RAP1A;SYT11
negative regulation of p38MAPK cascade (GO:1903753)	2/7	0.0264729	DLG1;DUSP1
photoreceptor cell differentiation (GO:0046530)	2/7	0.0264729	AGTPBP1;NKD1
regulation of tubulin deacetylation (GO:0090043)	2/7	0.0264729	FNTA;EP300
serine transport (GO:0032329)	2/7	0.0264729	SFXN1;SLC7A10
positive regulation of Notch signaling pathway (GO:0045747)	5/45	0.0268638	KAT2B;MAML1;EP300;DLL1;ROBO1
regulation of endocytosis (GO:0030100)	6/61	0.0274557	RAB4A;SYT11;PACSIN2;CDH13;PACSIN3;DLL1
activation of protein kinase B activity (GO:0032148)	4/31	0.0284687	MAPKAP1;INSR;PDGFB;MLST8
regulation of developmental growth (GO:0048638)	4/31	0.0284687	STAT5B;INSR;DLL1;FGFR3
fluid transport (GO:0042044)	3/18	0.0288366	AQP7;AVP;AQP3
interleukin-6-mediated signaling pathway (GO:0070102)	3/18	0.0288366	PTPN11;ST18;JAK1
microtubule depolymerization (GO:0007019)	3/18	0.0288366	KIF18B;STMND1;STMN4
positive regulation of stress-activated protein kinase signaling cascade (GO:0070304)	3/18	0.0288366	STK25;CARD9;ARL6IP5
presynapse assembly (GO:0099054)	3/18	0.0288366	WNT3A;DVL1;CEL
regulation of vesicle-mediated transport (GO:0060627)	8/96	0.0290955	NSF;RAB21;USP7;RAB4A;PACSIN2;CDH13;PACSIN3;ITGAV
translational termination (GO:0006415)	8/96	0.0290955	MRPL41;MRPL42;MRPS26;MRPL39;MRPS10;ETF1;MRPL15;MRPS5
regulation of cellular protein localization (GO:1903827)	5/46	0.0292334	SHH;DVL1;GBF1;PPM1F;RAB11FIP5
vesicle organization (GO:0016050)	5/46	0.0292334	ALS2CL;SAR1A;EPS15;SQSTM1;PLEKHJ1
I-kappaB kinase/NF-kappaB signaling (GO:0007249)	6/62	0.0294608	UBB;TRADD;TIFA;TAB2;MAP3K7;BIRC2
RNA splicing, via transesterification reactions with bulged adenosine as nucleophile (GO:0000377)	16/251	0.0298454	SRRM2;SPEN;CSTF3;HNRNPR;CWC25;TFIP11;ELAVL1;CDC40;PSPC1;CWF19L1;ZMAT5;HNRNPH3;SRSF5;SRSF11;SUGP1;SNRPB
mRNA 3'-end processing (GO:0031124)	7/79	0.0298694	CHTOP;AHCYL1;CSTF3;SRSF5;MTPAP;CDC40;SRSF11
positive regulation of ubiquitin-dependent protein catabolic process (GO:2000060)	7/79	0.0298694	DNAJB2;RNF144B;USP5;BAG2;DVL1;LAPTM5;PRICKLE1
regulation of ion transport (GO:0043269)	7/79	0.0298694	PXK;SYT12;CHRNA4;SYT11;SIK1;NOS1;YWHAH
liver development (GO:0001889)	4/32	0.0315918	CCDC39;COBL;PROX1;WNT4
modulation by host of symbiont process (GO:0051851)	4/32	0.0315918	CARD9;EP300;INPP5K;POU2F3
negative regulation of developmental growth (GO:0048640)	4/32	0.0315918	CDKN1B;FGFR3;NKD1;RTN4
protein K63-linked deubiquitination (GO:0070536)	4/32	0.0315918	USP7;ZRANB1;STAMBPL1;OTUD7B
regulation of chemotaxis (GO:0050920)	4/32	0.0315918	GPR183;PDGFB;CXCR4;PPM1F
skeletal muscle organ development (GO:0060538)	4/32	0.0315918	SVIL;BASP1;CFLAR;DISP1
negative regulation of cellular component organization (GO:0051129)	7/80	0.0317077	DNAJB2;TMEFF2;SYT11;EP300;PACSIN3;APOC3;TFIP11
negative regulation of extrinsic apoptotic signaling pathway (GO:2001237)	7/80	0.0317077	GPX1;TRADD;HMOX1;ITGAV;BIRC6;PHIP;CFLAR
positive regulation of cell adhesion (GO:0045785)	7/80	0.0317077	ZFHX3;ERBB2;PDGFB;ADAM9;ITGAV;ADAM8;PPM1F
polyol metabolic process (GO:0019751)	5/47	0.0317309	ITPKB;ITPK1;CALM1;PLCD4;NUDT3
RNA splicing (GO:0008380)	8/98	0.0323693	PPP2CA;MBNL1;ZMAT5;CDK12;HNRNPH3;SRSF11;SNRPB;SRPK1
glycerolipid catabolic process (GO:0046503)	3/19	0.0333039	ABHD12;LYPLA2;GPCPD1
histone deubiquitination (GO:0016578)	3/19	0.0333039	USP36;USP7;USP22
mesenchymal cell development (GO:0014031)	3/19	0.0333039	FOXC1;CYP26C1;CDH2
positive regulation of focal adhesion assembly (GO:0051894)	3/19	0.0333039	MYOC;TSC1;PPM1F
regulation of epithelial cell differentiation (GO:0030856)	3/19	0.0333039	KLF7;MAFG;DLL1
regulation of oligodendrocyte differentiation (GO:0048713)	3/19	0.0333039	SOX1;CXCR4;TNFRSF1B
regulation of RIG-I signaling pathway (GO:0039535)	3/19	0.0333039	ANKRD17;SEC14L1;BIRC2
plasma membrane organization (GO:0007009)	6/64	0.0337535	NSF;SYT11;PACSIN2;CXCR4;PACSIN3;SPTBN1
protein localization to plasma membrane (GO:0072659)	10/136	0.0340099	TSPAN15;DLG1;RAP1A;RAB40C;TESC;INPP5K;TMED2;ZDHHC2;SPTBN1;CLASP2
ribonucleoprotein complex assembly (GO:0022618)	10/136	0.0340099	RPS14;TRAF7;TGS1;RPLP0;SRSF5;RPF2;LUC7L2;WDR77;SNRPB;SRPK1
inositol phosphate metabolic process (GO:0043647)	5/48	0.0343578	ITPKB;ITPK1;CALM1;PLCD4;NUDT3
regulation of interleukin-2 production (GO:0032663)	5/48	0.0343578	HOMER2;LAPTM5;TRIM27;MAP3K7;SPTBN1
substrate adhesion-dependent cell spreading (GO:0034446)	5/48	0.0343578	LAMA5;TMEFF2;PARVG;ITGAV;RHOA
cellular response to interleukin-21 (GO:0098757)	2/8	0.0344231	STAT4;JAK1
establishment of Golgi localization (GO:0051683)	2/8	0.0344231	STK25;YWHAZ
glyoxylate metabolic process (GO:0046487)	2/8	0.0344231	GOT2;AGXT
interleukin-21-mediated signaling pathway (GO:0038114)	2/8	0.0344231	STAT4;JAK1
internal protein amino acid acetylation (GO:0006475)	2/8	0.0344231	KAT2B;EP300
lens fiber cell differentiation (GO:0070306)	2/8	0.0344231	BFSP1;TDRD7
monoamine transport (GO:0015844)	2/8	0.0344231	SLC22A3;SLC18A1
negative regulation of calcium ion import (GO:0090281)	2/8	0.0344231	VDAC1;TRIM27
peptidyl-serine autophosphorylation (GO:0036289)	2/8	0.0344231	DYRK1A;MARK3
positive regulation of myotube differentiation (GO:0010831)	2/8	0.0344231	MAML1;RBM24
positive regulation of oligodendrocyte differentiation (GO:0048714)	2/8	0.0344231	CXCR4;TNFRSF1B
positive regulation of vascular associated smooth muscle cell migration (GO:1904754)	2/8	0.0344231	DOCK5;PDGFB
regulation of RNA biosynthetic process (GO:2001141)	2/8	0.0344231	MITF;TNFRSF1B
skeletal myofibril assembly (GO:0014866)	2/8	0.0344231	CFLAR;PROX1
tubulin complex assembly (GO:0007021)	2/8	0.0344231	TBCEL;TBCD
protein localization to membrane (GO:0072657)	13/195	0.0347376	TESC;ZDHHC2;TM9SF3;TSPAN15;DLG1;RAP1A;NPC1;RAB40C;DVL1;INPP5K;TMED2;SPTBN1;CLASP2
neuron projection extension (GO:1990138)	4/33	0.034908	SEMA5A;CYFIP1;SLC9A6;MAP1B
RNA stabilization (GO:0043489)	4/33	0.034908	TAF15;THRAP3;ELAVL1;RBM24
regulation of G protein-coupled receptor signaling pathway (GO:0008277)	7/82	0.0356079	FNTA;RGS16;SAG;NMT1;ZDHHC7;CALM1;METAP1
regulation of gene expression, epigenetic (GO:0040029)	7/82	0.0356079	KAT2B;GPX1;EP300;EPC1;CTCF;TRIM27;JARID2
regulation of RNA metabolic process (GO:0051252)	6/65	0.0360436	USP36;MBNL1;IGF2BP1;MITF;HNRNPH3;TNFRSF1B
regulation of transcription, DNA-templated (GO:0006355)	101/2244	0.0361349	CCNT2;ZBTB26;UBP1;ARID4A;ELK4;YY1;PSMD9;SALL1;SOX1;BASP1;ZXDC;EPC1;EP300;PITX3;PIAS4;FBXW11;IFRD1;DYRK1A;EBF1;MITF;WDR77;JMJD6;PSPC1;PHIP;FOXG1;PDGFB;PRDM15;NLK;RLF;MED12L;DVL1;INPP5K;NKX6-1;WNT4;STAT5B;AFAP1L2;ZFHX3;TFAP2D;UBE2I;WNT3A;INSR;POU2F3;SMAD5;ZFHX4;ST18;GON4L;MAFG;MMS19;MXD1;ZBTB8B;NFE2L1;NFE2L2;MXD4;KDM5B;GMEB1;CDKN1B;CTCF;NR2E1;LIMD1;CHD2;SHH;SCML4;YWHAQ;NKRF;NOS1;JARID2;NKX3-2;YWHAH…
response to hydrogen peroxide (GO:0042542)	5/49	0.0371156	GPX1;STK25;ADAM9;HMOX1;NFE2L2
regulation of cell migration (GO:0030334)	23/408	0.0380362	SEMA5A;MYOC;TRADD;INSR;PDGFB;PIK3R3;MITF;PPM1F;RHOA;NKD1;ROBO1;FGF5;FGF16;SHH;TMEFF2;GPNMB;MGAT5;DLG5;GNA12;ADAM9;PLXNA1;CDH13;TRIM32
fatty acid transport (GO:0015908)	3/20	0.0381085	SLC5A8;FABP5;GOT2
hepaticobiliary system development (GO:0061008)	3/20	0.0381085	COBL;PROX1;WNT4
organic cation transport (GO:0015695)	3/20	0.0381085	SLC22A3;SEC14L1;SLC22A18
regulation of programmed necrotic cell death (GO:0062098)	3/20	0.0381085	PELI1;CFLAR;BIRC2
regulation of protein localization to cell periphery (GO:1904375)	3/20	0.0381085	ZDHHC7;ZDHHC2;SPTBN1
negative regulation of extrinsic apoptotic signaling pathway via death domain receptors (GO:1902042)	4/34	0.0384183	GPX1;TRADD;HMOX1;CFLAR
regulation of cell adhesion mediated by integrin (GO:0033628)	4/34	0.0384183	TESC;ADAM9;PTPN11;ADA
regulation of protein localization (GO:0032880)	6/66	0.0384312	FKBP1A;DLG1;DVL1;ZDHHC7;TRIM27;PPM1F
regulation of cytokinesis (GO:0032465)	7/84	0.0398128	SVIL;CUL3;CCP110;BIRC6;PKP4;CALM1;RHOA
ribosome assembly (GO:0042255)	5/50	0.0400052	RPS14;TRAF7;RPLP0;RPF2;EIF2A
protein localization to cell periphery (GO:1990778)	10/140	0.0402382	TSPAN15;DLG1;RAP1A;RAB40C;TESC;INPP5K;TMED2;ZDHHC2;SPTBN1;CLASP2
vascular endothelial growth factor receptor signaling pathway (GO:0048010)	6/67	0.0409171	CYFIP1;NCKAP1;ELMO1;ITGAV;SHB;RHOA
positive regulation of cellular catabolic process (GO:0031331)	10/141	0.0419098	STK11;INSR;ORMDL3;LAPTM5;ADAM9;PACSIN3;ADAM8;TRIM27;TNFRSF1B;VGLL4
regulation of small GTPase mediated signal transduction (GO:0051056)	10/141	0.0419098	GNA13;ITGAV;RHOU;RHOF;ARHGAP26;SQSTM1;SOS2;ARHGAP24;RHOA;ARHGAP12
negative regulation of neurogenesis (GO:0050768)	4/35	0.042123	WNT3A;RTN4;RHOA;YWHAH
negative regulation of Ras protein signal transduction (GO:0046580)	4/35	0.042123	MYOC;CUL3;MAPKAP1;ARHGAP24
regulation of muscle cell differentiation (GO:0051147)	4/35	0.042123	CDH2;CTNNA1;HDAC9;MAPK12
regulation of trans-synaptic signaling (GO:0099177)	4/35	0.042123	PXK;PSMC5;FABP5;CEL
epithelium development (GO:0060429)	9/122	0.0421818	FN3K;SHH;SALL1;DVL1;VDAC1;PROX1;HNRNPH3;DLL1;WNT4
regulation of mRNA catabolic process (GO:0061013)	9/122	0.0421818	PSMD9;CARHSP1;PSMC5;UBB;IGF2BP1;ZC3H14;ELAVL1;YWHAZ;RBM24
regulation of axonogenesis (GO:0050770)	5/51	0.0430278	CDH2;PLXNA1;RHOA;RTN4;ROBO1
regulation of protein modification process (GO:0031399)	5/51	0.0430278	PPP2CA;KAT2B;PHIP;FNIP1;FKTN
adenosine metabolic process (GO:0046085)	2/9	0.043166	NT5C2;ADA
anoikis (GO:0043276)	2/9	0.043166	STK11;MAP3K7
cellular response to interleukin-9 (GO:0071355)	2/9	0.043166	STAT5B;JAK1
interleukin-9-mediated signaling pathway (GO:0038113)	2/9	0.043166	STAT5B;JAK1
isoprenoid biosynthetic process (GO:0008299)	2/9	0.043166	GGPS1;DHDDS
mitochondrial tRNA modification (GO:0070900)	2/9	0.043166	RPUSD4;TRIT1
negative regulation of bone resorption (GO:0045779)	2/9	0.043166	TMEM119;GPR137B
negative regulation of lipase activity (GO:0060192)	2/9	0.043166	APOC3;HDAC9
negative regulation of necroptotic process (GO:0060546)	2/9	0.043166	PELI1;BIRC2
negative regulation of retrograde protein transport, ER to cytosol (GO:1904153)	2/9	0.043166	UBE2G2;UBE2J1
negative regulation of smooth muscle cell differentiation (GO:0051151)	2/9	0.043166	SHH;PDGFB
regulation of epidermis development (GO:0045682)	2/9	0.043166	KLF7;MAFG
regulation of protein deacetylation (GO:0090311)	2/9	0.043166	DYRK1A;EP300
response to vitamin (GO:0033273)	2/9	0.043166	HLCS;AQP3
type B pancreatic cell differentiation (GO:0003309)	2/9	0.043166	CDH2;DLL1
heparan sulfate proteoglycan metabolic process (GO:0030201)	3/21	0.0432454	XYLT2;HS3ST4;HS2ST1
positive regulation of transcription from RNA polymerase II promoter involved in cellular response to chemical stimulus (GO:1901522)	3/21	0.0432454	EP300;SMAD5;NFE2L2
regulation of lipid catabolic process (GO:0050994)	3/21	0.0432454	APOC3;TYSND1;LONP2
cellular response to organic substance (GO:0071310)	9/123	0.0440556	STAT5B;ERBB2;ARL6IP5;PDGFB;INPP5K;CXCR4;PTPN11;NOS1;RHOA
regulation of intracellular signal transduction (GO:1902531)	24/437	0.0446023	USP7;DYRK2;TAF15;MYOC;MAPKAP1;RHOF;RPF2;ARHGAP26;RHOA;ARHGAP24;ARHGAP12;GNA13;STK11;DLG1;CCNG1;GNA12;RGN;MLST8;EP300;ITGAV;RHOU;SQSTM1;SOS2;BIRC2
nitrogen compound transport (GO:0071705)	10/143	0.0453939	SLC22A3;SEC14L1;TMEM30A;ARL6IP5;FLVCR1;SLC3A1;SCAMP1;SLC7A10;SLC18A1;ABCG2
positive regulation of mitotic nuclear division (GO:0045840)	4/36	0.0460223	CUL3;INSR;PDGFB;PHIP
negative regulation of cellular biosynthetic process (GO:0031327)	5/52	0.0461839	EP300;APOC3;SIK1;PROX1;WNT4
positive regulation of MAP kinase activity (GO:0043406)	6/69	0.0461875	ERBB2;DUSP19;PDGFB;ADAM8;MAP3K7;ROBO1
RNA 3'-end processing (GO:0031123)	6/69	0.0461875	CHTOP;CSTF3;SRSF5;MTPAP;CDC40;SRSF11
positive regulation of protein serine/threonine kinase activity (GO:0071902)	8/106	0.0479508	PPP2CA;ERBB2;PDGFB;ADAM8;PROX1;CALM1;RHOA;ROBO1
proteasomal protein catabolic process (GO:0010498)	13/205	0.048561	FBXW11;FEM1B;ZFAND2A;CUL3;KLHL22;RAD23B;FBXL22;PSMD9;RNF126;PSMC5;PELI1;BIRC2;NFE2L2
glutamate metabolic process (GO:0006536)	3/22	0.0487088	TAT;GOT2;GLS
heme biosynthetic process (GO:0006783)	3/22	0.0487088	FLVCR1;NFE2L1;ABCG2
negative regulation of interleukin-2 production (GO:0032703)	3/22	0.0487088	HOMER2;LAPTM5;TRIM27
negative regulation of lipid biosynthetic process (GO:0051055)	3/22	0.0487088	APOC3;SIK1;WNT4
negative regulation of phosphate metabolic process (GO:0045936)	3/22	0.0487088	ANKLE2;CDKN1B;INPP5K
negative regulation of protein dephosphorylation (GO:0035308)	3/22	0.0487088	FKBP1A;BOD1;ARPP19
negative regulation of small molecule metabolic process (GO:0062014)	3/22	0.0487088	EP300;SIK1;WNT4
positive regulation of dendritic spine development (GO:0060999)	3/22	0.0487088	DLG5;CAPRIN2;CPEB3
regulation of platelet activation (GO:0010543)	3/22	0.0487088	C1QTNF1;TEC;PDGFB
endoplasmic reticulum to Golgi vesicle-mediated transport (GO:0006888)	12/185	0.0491765	NSF;LMAN1;DYNC1LI2;PROC;SAR1A;VAPB;CUL3;GBF1;PROZ;TMED2;SPTAN1;SPTBN1
cardiac muscle tissue development (GO:0048738)	5/53	0.0494742	MAML1;GJA5;SIK1;SMAD5;CACNA1G
organelle organization (GO:0006996)	23/420	0.0497752	ABCD4;ZRANB1;CXADR;AGTPBP1;SAR1A;VPS4B;GBF1;LIMD1;LMAN1;CYP26C1;ABI2;VAPB;LONP1;PACSIN2;LONP2;TMED2;PACSIN3;PHIP;RHOU;SPTSSB;EPS15;PPID;CLASP2
