# Supplementary material for: Multiomics Analysis Reveals Novel Genetic Determinants for Lens Differentiation, Structure, and Transparency
Source: Biomolecules. 2023 Apr 19;13(4):693. doi: 10.3390/biom13040693 (PMC10136076; doi:10.3390/biom13040693)
Supplement: Supplementary file 1 [file biomolecules-13-00693-s001.zip › Supplementary Table 3. Conserved Epi and Fiber genes.xlsx]

## Sheet: S3A. Conserved Epi genes
Genes more highly expressed in Epithelial cells in both chicken and mice	Rank in chicken (lowest to highest q-value)	Rank in mice (lowest to highest q-value)
Top2a	7	1
R3hdml	1	8
Camk1d	6	6
Daam2	59	1
Fn1	19	43
Plxnb2	52	29
Notch2	78	5
Kif15	42	46
Olfml3	31	59
Tpx2	55	53
Gpc4	45	66
Tenm3	80	36
Igsf3	106	12
Sned1	87	33
Stra6	109	11
Cdk1	33	92
Mcm3	75	51
Slc38a3	118	9
Pdgfra	128	1
Slc7a2	22	110
Bub1	27	108
Uhrf1	112	25
Mcm5	56	95
Slc16a1	90	65
Wdhd1	40	119
Bub1b	85	82
Gli3	144	24
Anln	79	93
Nusap1	74	102
Mcm2	60	123
P3h2	172	13
Cdca7	138	57
Cenpf	8	189
Tacc3	20	178
Kif21b	16	184
Ncapg	102	98
Atad2	179	22
Ckap4	141	71
Chrdl1	21	193
Ccdc88c	111	106
Fzd7	203	16
Caskin2	95	125
S1pr3	43	177
Smc2	2	219
Fndc3b	99	133
Atp1a1	214	28
Pola1	142	103
Ncapd2	205	42
Rrm2	127	126
Hdac7	187	68
Frem2	217	39
Dlgap5	46	211
Rnd3	150	112
Hes1	96	168
Notch1	119	145
Emilin3	247	21
Plk4	124	147
Cenpe	252	20
Espl1	66	209
Brca2	84	192
Atp10d	210	77
Aspm	268	26
Itga3	279	17
Nfia	64	233
Ttk	72	225
Sdc4	200	104
Kirrel	240	69
Nuf2	89	227
Ror1	169	149
Ncapg2	152	167
Pax6	258	61
Melk	83	238
Pbk	122	200
Tmpo	316	7
Tgfb2	65	259
Tspan18	168	156
Bora	57	275
Ptgfrn	106	230
Tmem164	308	31
Hif1a	319	23
Syne2	310	35
Traf4	192	155
Ndc80	93	256
Csrp2	82	270
Ube2c	207	150
Tsku	91	269
Lpp	212	151
Tns1	92	276
Dtl	305	70
Wee1	190	187
Gja1	178	202
Dut	153	232
Fbn1	340	48
Ccna2	349	41
G2e3	129	261
Plcg1	303	94
Mab21l1	282	116
Ccnf	189	212
Maml2	25	376
Bcl9l	297	105
Ldha	365	37
Cdk2	221	185
Oxct1	315	97
Rrm1	350	67
Plod2	278	141
Kif23	324	96
Slbp	135	292
Jph1	343	85
Npr3	5	423
Cenpi	101	330
Mcm4	388	44
Ddx11	113	320
Ticrr	301	132
Shcbp1	100	334
Foxp1	159	281
Ptpn14	249	191
Arhgap28	213	228
Apaf1	262	181
Tyms	245	198
Dmrta2	3	442
Hmgb2	88	357
Daam1	146	308
Plk1	208	248
Shroom4	235	222
Cdc45	120	339
Id3	369	90
Thbs1	292	170
Rreb1	165	300
Cc2d2a	296	171
Bard1	311	159
Gtse1	139	331
Kif2c	287	183
Arhgap19	232	239
Tk1	145	332
Scube3	471	10
Tinagl1	431	50
Plch1	432	55
Fanci	174	315
Dna2	195	297
Ncapd3	182	313
Fkbp9	81	415
Smchd1	253	244
Mdk	24	477
Sept11	428	80
Mcm6	491	19
Dgkz	263	250
Vangl2	327	186
E2f8	273	241
Pam	36	478
Cdca3	250	265
Fstl1	274	245
Plce1	29	492
Fkbp10	413	109
Pcdh7	9	513
Slc6a15	358	166
Cpne3	17	511
Sema6a	497	32
Prps2	26	505
Selenop	151	382
Sh3rf1	456	78
Bcl6	77	459
Atp2b1	193	345
Cux1	411	128
Nfib	147	392
Sh3bgrl	332	208
Pole	478	64
Atad5	400	143
Col8a2	38	506
Pogz	116	437
Exo1	334	220
Smad3	363	196
Grk3	153	407
Stil	346	216
Ccdc3	10	562
Diaph3	254	318
Plxnb1	490	84
Mis18bp1	445	131
Pcdh19	523	58
Txndc16	330	257
Dock9	468	124
Ptbp1	504	88
Glul	50	544
Slc6a9	173	428
Crb2	475	127
Farp1	133	469
Matn2	555	47
Tenm4	76	527
Epb41l5	104	500
Mdfic	440	164
Fzd2	496	113
Carmil1	331	279
Ccnd1	395	217
Cdt1	276	337
Nav1	569	45
Efna5	518	100
Pcnt	394	224
Abcc9	18	601
Tkt	488	135
Kat6b	164	460
Pcdh1	11	613
Cdc7	226	402
Tnks1bp1	502	130
Ung	224	409
Cyp26a1	54	584
Blm	408	231
Frmd4b	206	435
P4hb	357	284
Abcg1	359	285
Slit2	582	62
Kynu	13	632
Nde1	455	190
Cenpk	298	348
Lbr	531	117
Mxra7	587	63
Zwilch	416	234
Magi1	237	414
Mcm10	117	535
Tril	63	589
Dab2	134	519
Ehmt1	418	236
Rad54l	344	310
Rps6ka3	351	303
Col4a3	115	540
Knstrn	512	144
Rerg	39	617
Rttn	209	448
Rbfox2	465	195
Net1	28	637
Bmf	581	87
Sfmbt2	166	503
Flt4	243	427
Ptma	505	165
Ccne2	470	203
Hjurp	68	608
Cbx1	341	336
Kif18a	415	262
Rgs3	442	235
Hyou1	420	258
Atp1b3	667	15
Plat	459	223
Bicc1	257	426
Klhl14	227	457
Mxra8	233	455
Mid1	269	422
Pask	314	378
Birc5	532	162
Dock1	466	229
Adss	196	503
Smc4	627	72
Atp2b4	216	485
Rcc2	322	379
Lmnb1	677	27
Pard6g	345	359
Slc29a1	140	564
Foxm1	584	122
Cpz	41	666
Racgap1	255	452
Mpdz	609	99
Map3k1	597	115
Large1	302	411
Nek2	506	207
Col27a1	177	537
Tfap2a	674	49
Dennd2a	307	417
Steap2	435	289
Flrt3	148	578
Mapk14	246	481
Gas2l3	556	173
Rgma	143	587
Phldb2	593	139
Sema3f	514	218
Bnc2	304	434
Loxl1	397	342
Ly6e	182	557
Trpm1	548	194
Swap70	386	358
Trpm3	562	182
Fhod3	457	288
Ccdc18	477	271
Tenm2	599	152
Nin	494	260
Khdrbs1	610	148
Ampd2	598	161
Hey1	108	653
Cmtm3	479	283
Zfp36l2	710	56
Gpx8	560	210
Raver2	718	54
Ckap2	479	294
Lig1	697	79
Nox4	382	395
Nasp	632	146
Sapcd2	114	664
Dck	517	263
Dok4	260	520
Adora2a	34	747
Ercc6l	474	307
Wwc2	463	321
Fam171a1	188	597
Rad51	460	326
Mbtps1	600	188
Sin3a	495	293
Ephb6	47	743
Pdia5	167	627
Lrp2	68	729
Prcp	275	522
Axl	390	408
Sema4g	306	497
Alad	703	101
Hspb2	510	302
Brca1	634	179
Alpl	244	573
Ezh2	660	157
Xylt1	453	364
Hlf	568	251
Usp54	320	499
Bclaf1	444	377
Lifr	763	60
Amotl2	707	120
P3h3	377	450
Rdh10	12	815
Susd1	355	472
Cenpl	284	546
Cenpu	267	566
Prim1	484	353
Lpl	121	717
Slc44a1	376	464
Ska3	417	425
Apcdd1	98	745
Lnpep	241	602
Ect2	762	83
Rfwd3	426	419
Fry	37	809
Uhrf1bp1	191	655
Dpy19l3	228	619
Ccdc191	125	723
Meis1	679	176
Spc25	583	274
Uggt2	362	496
Sun2	378	482
Golgb1	507	355
Ogt	371	491
Cmtm4	723	142
Vash2	755	111
Dcp1a	130	738
P3h1	381	487
Adamts3	97	772
Aqp4	123	746
Cenpm	361	508
Scube1	836	34
Cachd1	476	396
Gpc1	537	335
Zcchc11	180	692
Mybl1	211	668
Col9a1	202	679
Fancg	105	781
Npm1	160	726
Syt7	766	121
Isyna1	215	673
B4galt1	434	456
Erbb2	571	319
Efemp1	4	892
Prr5	503	393
Cdh11	15	882
Pid1	201	696
Boc	51	847
Ptprs	693	205
Pdia3	352	547
Pdk1	425	475
Plxdc2	886	14
Fbln1	646	255
Lurap1l	222	680
Nrf1	184	721
Cyr61	225	681
St8sia2	781	129
Cask	630	282
Lyst	384	529
Ncam1	822	91
Cenpn	293	621
Zdhhc20	364	554
Rad50	655	264
Tbc1d2b	534	385
Atr	261	661
Chaf1a	804	118
Pard3b	566	356
Bptf	561	362
Htra3	786	137
Pacs1	423	502
Lhfpl2	270	656
Cecr2	157	770
Lpar4	220	708
Myh10	854	74
Hspg2	848	81
Lamb1	844	86
Zcchc24	501	431
Ttf2	588	351
P4ha2	644	296
Hnrnpa0	552	389
Ptprd	429	512
Tef	163	778
Wwtr1	828	114
Spock3	181	764
Mcam	288	662
Kansl1l	280	671
Smo	683	268
Txndc5	230	722
Vps37b	356	600
Phldb1	420	541
Vipr2	461	501
Phip	430	533
Sema3a	156	808
Bri3bp	499	466
Dhfr	805	163
Dscc1	338	631
Six4	441	530
Mgp	103	869
Actl6a	398	580
Kif13b	367	611
Arhgef39	366	614
Mafb	906	76
Galnt10	784	199
Nemp2	392	591
Rfx3	264	720
Txnrd1	541	443
Slco3a1	513	474
Wnt5a	624	366
Ugdh	373	618
Slc12a7	749	243
Thsd1	454	538
Adamts6	647	346
Serpinh1	443	550
Cldn12	251	744
Depdc1b	294	701
Mad2l1	774	221
Maoa	197	800
Rad21	648	349
Hey2	162	836
Creb3l1	248	752
Gpr161	687	314
Srrm1	591	412
Cdkn2c	619	386
Slc12a4	403	604
Hist1h3h	727	286
Prc1	938	75
St3gal1	321	700
Esco2	729	295
Clstn3	329	698
Gpm6a	726	304
Topbp1	994	38
Clstn2	689	344
Casz1	132	902
Celf2	396	638
Gm2a	406	629
Adgra3	446	590
Cep192	822	214
Pdgfrl	22	1014
Nrp2	401	636
Phc3	218	827
Gpr153	740	306
Cercam	638	410
Rif1	283	767
Abhd2	412	641
Ctcf	666	387
Fndc3a	736	317
Pcna	782	272
Nkd1	49	1007
Zfhx4	953	107
Slc38a2	611	451
Shisa2	14	1049
Usp53	259	806
Colec12	473	594
Hecw2	379	689
Poc1b	669	399
Sorcs2	170	898
Cobll1	427	642
Ddr2	289	787
Cadps2	1030	52
Ylpm1	793	291
Cntfr	32	1053
Fbxo5	794	298
Mtfr2	317	776
Prim2	520	574
Rbbp8	659	436
Cntrl	643	453
Ikzf2	323	774
Ntn3	380	719
Itpkb	405	695
Terf1	281	819
Dapk1	969	134
Atrnl1	325	779
Uri1	458	646
P4ha3	765	341
Cep78	544	565
Fat1	1069	40
Auts2	467	644
Elk3	738	373
Tgif1	563	548
Xrcc5	176	937
Setd1a	620	494
Mob1a	692	424
Rell1	391	725
Cd109	194	925
Slc2a1	1101	18
Ildr2	795	325
Csrnp1	155	966
Mfap2	348	773
Fam110b	353	769
F2r	950	174
Sparcl1	988	136
Tnfrsf1a	450	674
Tjp2	71	1054
Tmem263	516	609
Fam184a	754	372
Jmjd1c	574	552
Fgf13	372	756
Glce	919	213
Foxp2	300	834
Hmbox1	746	388
Trpc3	295	839
Chrm3	339	796
Podxl	999	138
Add3	769	369
Mgst1	199	940
Vrk2	234	907
Sgk1	136	1006
Igfbp3	551	596
Dap	58	1092
Myef2	590	563
Pmepa1	231	922
Spred2	663	490
Hspa5	948	206
Nucks1	725	429
Trim25	290	864
Anp32b	333	824
Cd81	62	1095
Bcl9	855	305
Tead3	728	433
Fhl3	61	1101
Numa1	698	465
P3h4	586	579
Pcsk5	985	180
Pianp	198	967
Hs6st1	171	996
Ppic	709	458
Primpol	374	793
Tnfaip8l1	110	1057
Intu	35	1135
Frmpd4	30	1142
Klhl3	186	986
Wdr76	841	333
Soga1	393	782
Cdon	608	568
Ism2	73	1103
Strbp	700	476
Ccnb1	962	215
Sephs1	717	461
Fgfr2	438	741
Vasn	519	660
Jak2	469	711
Srsf7	639	541
Hmcn1	67	1115
Slc43a3	535	648
Ndc1	705	480
Plxnd1	640	545
Rbl1	1097	89
Nid1	149	1038
Irak2	817	371
Smtn	912	277
Cdk7	827	363
Isoc1	482	709
Ndst1	487	707
Gen1	661	534
Slc40a1	884	311
Hnrnpa2b1	573	625
Mylk	53	1148
Prom1	739	462
Rnf219	635	570
Cep85	657	549
Lrrc4c	242	964
Mad2l2	960	246
Fam102a	557	650
Smurf1	824	383
Igfbp4	959	253
Lama4	318	894
Usp3	637	575
Edem1	933	280
Iqgap3	1076	140
Cpm	623	595
Rhoj	419	799
Skp2	1065	154
Brip1	966	254
Tmod3	896	324
Cbx5	545	677
Pcbp3	44	1178
Hmga2	1223	1
Rab11fip1	1152	73
Plk2	813	413
Cenpw	449	780
Ctnnd1	424	805
Zranb3	734	495
Tdp1	565	665
Camkk2	451	783
Cdr2l	721	515
Fam168b	893	343
Slc9a3r2	714	523
Rad18	835	405
Phlpp1	229	1013
Sema3g	285	957
Ssh2	775	467
Tmem204	628	615
Gpr37	291	954
Pold3	897	350
Ush1c	157	1090
Igdcc3	845	404
Srsf3	699	551
Hmmr	1083	169
Ppp2r3a	486	766
Zdhhc21	603	651
Anxa11	521	734
Dusp6	720	536
Baz1b	857	400
Abl1	266	992
Crebbp	772	486
Creld2	522	736
Lgr4	265	994
Nfix	272	987
B4galt6	223	1037
Efnb2	1059	201
Optc	48	1214
Prr5l	770	493
Tpm1	1105	158
Rapgef4	665	599
Chaf1b	954	311
App	976	290
Casp2	1027	240
Lamc1	1238	30
Ppfia1	621	647
Tgfbr1	865	403
Cdr2	433	837
Hnrnpab	1073	197
Klhl17	326	944
Fnip2	873	398
Cep135	934	338
Cep250	975	299
Dctd	436	841
Mmp15	792	488
Rbmxl1	791	489
C1qtnf6	68	1213
Tmem132d	185	1096
Snx25	354	929
Socs3	580	704
Baz2b	704	581
Itpripl2	422	865
Frem1	86	1203
Smad6	915	375
Spdl1	911	380
Gins1	716	576
Slc44a2	965	327
Cenpp	335	958
Akr1b10	126	1169
Smarcc2	816	479
Smurf2	483	812
Myo6	1143	153
Tspan6	538	758
Tspan12	1051	247
Mta2	747	556
Ddx51	385	920
Plxnc1	131	1174
Haus6	1006	301
Sema4d	1132	175
Ilf3	935	374
Fancd2	1084	226
Dnmt3b	410	901
Grk6	629	682
Mcm9	622	690
Csnk1g1	525	788
Unc119	286	1027
Cdkl5	564	750
Chpf	546	768
Dkc1	299	1016
Setbp1	360	956
Ephb2	238	1079
Mesdc2	878	440
Tmem94	801	517
Lrig3	236	1083
Arhgef12	524	797
Fam193b	752	569
Colgalt2	890	432
Hes5	887	439
Nup188	863	463
Reln	94	1232
Ikbip	526	802
Dis3	858	471
Krt19	309	1020
Acsf2	633	697
Spice1	771	561
Tspan4	313	1019
Vav3	711	623
Plpp2	161	1176
Prtg	1014	323
Sh3pxd2b	485	853
Map4k4	347	998
Pou2f1	645	702
Nectin3	493	856
Plekho1	616	735
Vstm2b	702	649
Stag1	759	593
Cd276	730	624
Lpgat1	1045	309
Foxred2	652	705
Kif7	604	753
Mkl2	903	454
Ror2	175	1184
Gnb5	530	830
Tns3	489	872
Il17rd	757	606
Reck	448	915
Slc2a12	136	1227
Dhtkd1	594	771
Dtx4	1194	172
Samd14	1206	160
Kdr	681	688
Pgghg	414	955
Slf1	851	518
Usp25	928	441
Helz	872	498
Exog	271	1100
Srsf10	843	528
Stox2	337	1034
Tcf7l1	1044	329
Wtip	955	418
Mfge8	585	789
Rarg	668	706
Hivep2	498	880
Kctd1	402	976
Dcbld1	712	670
Pfkp	437	945
Palmd	745	639
Arhgdib	543	843
Lmo4	1134	252
Cth	277	1112
Ptbp3	1028	361
Tet1	1123	267
Gstm2	799	592
Cmtm6	875	521
Lbh	447	950
Tnfrsf11b	577	820
Ppm1k	239	1164
Vash1	983	420
Arhgef17	1201	204
Eya4	528	877
B3glct	676	730
Yap1	1041	365
Cpne8	533	876
Eme1	964	445
Snx33	900	509
Ctsh	408	1002
Gins2	724	687
Ptpn13	1138	273
Prex2	1011	401
Slc35f1	1146	266
Msx1	861	555
Hnrnpll	910	507
Klhl7	1053	368
Trerf1	1185	237
Hnrnpm	1032	391
Casp3	1103	322
Rab8b	956	470
Tshz3	539	888
Atrx	1186	242
Spon1	387	1041
Cldn5	554	875
Prkar2a	949	484
Setd2	626	807
Cables1	1109	328
Myl9	1056	381
Top1	612	825
Itpr1	708	732
Nagpa	204	1236
Tnik	1155	287
Ube2t	650	792
Galnt18	653	790
Syde2	862	582
Shisa5	825	620
Gne	439	1010
Vsig10	336	1113
Cpsf6	1110	340
Pld1	1174	277
Cdh20	219	1233
Lnx2	767	686
Rab31	798	657
Suv39h2	846	610
Lef1	464	993
Usp44	596	861
Helb	542	916
Chst11	1210	249
Sv2b	1075	384
Mbtd1	810	652
Jade3	761	703
Dlgap1	481	984
Zfhx3	1113	354
Mapkbp1	256	1212
Thada	527	941
Zfp36l1	536	932
Ghr	885	585
Psip1	840	630
Ripk2	902	572
Ahctf1	1070	406
Nrep	1124	352
Chtf18	1060	421
Nop58	742	740
Zbtb39	678	804
Dnajc10	869	616
Ift140	576	909
Rnf217	682	803
Crabp2	649	838
Fadd	575	913
Selenbp1	853	635
Cep162	691	798
Hmgn2	404	1089
Top2b	815	678
Parp12	328	1167
Zc3h12c	370	1125
Cep85l	654	842
Irf6	589	910
Proser1	651	848
Heyl	1062	438
Mdm1	790	713
Mtr	990	514
H2afv	1092	416
Mplkip	613	895
Hdac2	785	728
Slc38a1	1145	370
Ralgapa1	547	972
Abcg4	368	1153
Filip1l	389	1134
Rcor1	312	1211
Galm	607	917
Abhd17c	342	1185
Agap1	899	628
Adprhl2	529	999
Dixdc1	510	1018
Msh2	1161	367
Col2a1	399	1132
Wdr31	579	953
Rasa3	773	760
Cbx2	751	784
Ankrd13b	829	715
Lrrcc1	1072	473
Polr2m	1232	316
Rad54b	1202	347
Tln1	938	612
Tcf3	1192	360
Casp6	930	626
Serinc5	1167	390
Gpx7	515	1043
Med12	809	749
Cklf	732	832
Pltp	375	1189
Sema7a	926	643
Olfml2a	662	908
Cdc27	880	691
Uap1	706	866
Fam208a	570	1003
Fam135a	553	1021
Kdelc1	1130	444
Lrba	1127	447
Man2a1	1133	446
Ccdc102a	818	762
Pnn	664	919
Cdk14	756	828
Dlg5	1191	394
Lrig2	852	733
Hnrnpu	737	850
Rsf1	696	891
Sh3d19	407	1183
Smarcd3	1020	571
Tpr	540	1051
Bcl2l11	874	718
Ift81	617	975
Prrc2b	987	605
Ric1	1061	531
Wdr60	472	1124
Wdr19	780	817
Ank3	1068	532
Cd2ap	814	786
Nampt	905	699
Mtap	548	1060
Taf4	735	874
Jdp2	988	622
Plpp1	876	737
Nab1	550	1064
Nsl1	1217	397
Cyfip1	891	724
Rp2	383	1234
Pspc1	1064	558
Mex3b	595	1030
Sema6d	1160	468
Tert	558	1070
Poc1a	670	959
Rock2	806	823
Lpin2	1121	510
Map3k3	1149	483
Ppih	803	831
Fam160b1	951	684
Ubtf	492	1144
Rab13	764	873
Pde9a	615	1023
Tgif2	508	1130
Taf15	981	658
Btbd2	982	659
St3gal6	731	911
Hnrnph1	1085	559
Nckap5	970	675
Sox9	778	868
Tada2a	940	710
Hnrnpa1	850	801
Tbl1x	452	1202
Creb1	1050	607
Hn1	1209	449
Fam107a	694	965
Stn1	618	1042
Sostdc1	826	835
Pcm1	819	844
Mettl8	686	978
Dlg1	1235	430
Map4k3	808	860
Cdk2ap1	768	904
Slx4	606	1066
Tfap4	907	765
L3hypdh	916	757
Slc20a1	461	1215
Inpp5e	779	900
Pus10	695	988
Mtf2	947	742
Ctbp1	1164	526
Src	1094	598
Nars2	601	1094
Unc5b	941	754
Rnpep	811	885
Klhl13	625	1073
Tbc1d31	509	1191
Paxip1	974	727
Sun1	1036	667
Nek8	1028	676
Ppfia2	821	886
Ccdc14	812	899
Cep290	830	881
Fzd10	601	1111
Xylt2	1169	543
Serping1	1175	539
Wfdc1	559	1155
Casc3	743	973
Cp	1047	669
Sart3	833	883
Asxl1	1203	516
Hspa12a	1004	716
Fbxo42	800	923
Lca5	892	833
Nedd1	904	822
Ubxn7	913	813
Mllt3	1204	524
Snx16	500	1228
Gar1	789	942
Mgat4a	820	912
Pfkfb2	972	761
Rcn2	866	870
Sema4b	1211	525
Chsy1	1098	640
Ptprg	1026	712
Tm4sf1	1047	693
Sorl1	1108	633
Cks2	968	775
Lin9	929	814
Fam76b	1159	586
Rab3il1	741	1004
Atp8b2	1015	731
Anks6	631	1120
Dennd3	1148	603
Stard5	1200	553
Ccne1	1177	577
Shf	868	890
Slc23a2	614	1145
Micall1	871	889
Hnrnpk	605	1156
Scn2b	945	818
Ncoa5	1009	759
Bcr	642	1128
Fbxo32	571	1200
Noct	1189	583
Polr1b	1018	755
Sgpl1	859	914
Smarcd2	658	1117
N4bp3	1025	751
Mbd4	1135	645
Rfc1	673	1107
Tpi1	894	887
Abhd6	864	918
Tgfbr2	1129	654
Fubp1	958	826
Plag1	719	1065
Psmc3ip	921	863
Snrpb	1090	694
Ppig	578	1207
Rps6ka5	1008	777
Rbm43	834	952
Hyal2	1039	748
Ramp3	592	1196
Ick	748	1046
Jup	1234	560
Nfyb	671	1126
Rfc4	1230	567
Bbs12	760	1039
Tspoap1	1136	663
Sclt1	1117	683
Mprip	932	871
Tagln	656	1147
Rrp15	675	1129
Thyn1	567	1238
Kdm2b	1095	714
Fam188b	641	1170
Sgce	867	947
Eftud2	1052	763
Osbpl7	1231	588
Mtdh	757	1072
Pbrm1	1035	794
Chst14	973	857
Cers6	895	936
Cdc14b	1038	795
Slc18b1	984	849
Tjap1	701	1133
Gemin4	1150	685
Pank4	887	948
Uba2	985	854
Mbnl2	877	963
Wipf1	688	1154
Bcl11a	680	1165
Fcho1	776	1074
Cep164	807	1044
Pcif1	1040	811
Akap9	931	921
Zbtb14	918	935
Fyn	1182	672
Rnf169	971	884
Caap1	1224	634
Srsf6	636	1222
Dusp7	672	1187
Nr3c1	797	1068
Ctso	927	939
Zbtb2	684	1182
Neil1	753	1114
Rimklb	860	1008
Sp3	733	1136
Slc19a1	991	879
E2f1	883	990
Rnf168	839	1036
Slc38a6	777	1106
Nlgn3	783	1102
Bcat1	901	997
Lman1	685	1217
Ddx31	856	1048
Samhd1	1054	851
Nop56	802	1105
Adgrg1	690	1218
Zcchc14	715	1193
Slc25a37	1031	878
Cenpq	722	1190
Donson	1010	905
Papd5	898	1022
Topors	952	969
Usp42	1111	810
Ticam1	1019	903
Pcdh9	1000	924
Slc35g1	787	1140
Gas2l1	881	1050
Cnot9	1078	855
Nolc1	995	938
Fchsd2	713	1221
Dgcr2	1114	821
Ddx46	837	1108
Brwd1	935	1012
Zw10	946	1001
Hnrnpa3	832	1118
Bub3	750	1201
Snrpf	842	1109
Prrc1	1005	949
Nr2f2	1115	840
Piga	1218	739
Arl4c	924	1035
Pdlim4	942	1017
Tpk1	879	1086
Osbpl10	997	971
Adnp2	847	1123
Diexf	1126	846
Tuba1c	920	1056
Ctnnbip1	744	1239
Chd4	1007	977
Uevld	1001	983
Dbt	925	1062
Ppp2r5c	998	989
Nadk2	1205	785
Parn	1067	926
Zc4h2	1022	974
Ednra	1142	858
Pecam1	1096	906
Tmem19	917	1085
Tst	1211	791
Fancm	1024	979
Abhd18	796	1209
Nlgn1	909	1097
Sema3b	1179	829
Pdxk	923	1088
Rcan3	1120	893
Kctd15	1198	816
Recql5	788	1226
Anapc5	848	1171
Gpr162	1016	1011
Rgs2	1023	1005
Rasal2	1003	1026
Impa2	1055	980
Prdm11	831	1205
Gltscr2	1144	896
Sft2d2	937	1104
Nup37	1080	962
Stx1a	1181	862
Lck	1118	928
Tapbp	1112	934
Phka1	978	1069
Fgd6	996	1052
Irf8	1021	1028
Fut11	1122	933
Pfkfb4	838	1220
Nfkb2	1102	960
Srbd1	914	1150
Pde7a	1221	845
Wdr33	1043	1029
Rhbdf1	1091	982
Slc35e3	943	1131
Ddx10	1180	897
Eri2	1017	1061
Fam133b	922	1157
Lrrc8b	1213	867
Ctsc	1229	852
Lypd6	1034	1047
Mtus1	1087	995
Tubgcp3	1227	859
Epc2	889	1198
Lrrc8d	1104	985
Pdpr	908	1181
Plekhf2	1147	943
Clstn1	870	1231
Mks1	1170	931
Alkbh8	882	1225
Sfxn3	1141	968
Opn4	1140	970
Ndor1	963	1149
Cd63	1184	930
Map3k12	1187	927
Kcnj13	957	1159
Gpr21	1088	1033
Cep170	1172	951
Rhou	967	1160
Cnnm4	1013	1116
Ep300	1081	1055
Fancc	1163	981
Tfcp2	1106	1040
Pddc1	979	1168
Enoph1	944	1204
Hhat	1049	1099
Nme3	1125	1025
Sf3b3	1074	1077
Mitd1	1154	1000
Impad1	1099	1058
Sowahc	961	1197
Anapc4	1002	1163
Hpf1	1137	1032
Sec11a	1071	1098
Ube2w	1085	1084
Gnptab	1228	946
Sub1	1216	961
Hdac1	1118	1063
Nek1	1151	1031
Arid1b	992	1192
Cfap69	980	1206
Tmem150c	977	1210
Wdr36	1012	1175
Hipk1	993	1195
Brd8	1176	1015
Mrps16	1116	1075
Set	1100	1091
Pradc1	1042	1151
Rcc1	1033	1161
Hspa14	1131	1081
Tmppe	1153	1059
Tubd1	1222	991
Pofut2	1093	1121
Tab1	1058	1158
Pgrmc1	1208	1009
Capn15	1199	1024
Sae1	1057	1166
Slc25a15	1046	1188
Kctd17	1195	1045
Nudt5	1089	1152
Fastkd1	1037	1208
Ackr3	1178	1076
Fsbp	1183	1071
Ankhd1	1171	1087
Ppp1r3e	1082	1177
Ppil1	1079	1186
Arnt2	1128	1139
Csrnp2	1106	1162
Itfg2	1162	1110
Arsk	1063	1223
Nob1	1165	1122
Tbc1d13	1207	1080
Taf3	1158	1138
Ehhadh	1220	1078
Ipmk	1077	1224
Kdelr3	1066	1235
Xrn2	1237	1067
Actr5	1226	1082
Polg	1168	1146
Gtpbp8	1139	1179
Pars2	1156	1173
Ift122	1193	1137
Cyp26b1	1190	1141
Casd1	1239	1093
Atp23	1214	1119
Katnb1	1166	1172
Herc3	1218	1143
Ripk1	1236	1127
Lzic	1196	1180
Lsm14a	1188	1194
Taf5l	1157	1237
Sec22a	1197	1199
Klhdc10	1173	1229
Sec23b	1225	1219
Rbm48	1215	1230
Tusc3	1233	1216
Ctgf	1240	1240

## Sheet: S3B. Conserved Fiber genes
Genes more highly expressed in Fiber cells in both chicken and mice	Rank in chicken (lowest to highest q-value)	Rank in mice (lowest to highest q-value)
Casp7	4	1
Hsf4	12	1
Timp3	17	1
Smco3	14	21
Tnrc6b	37	1
Bfsp1	50	1
Basp1	40	23
Metap1	63	1
Tmcc3	51	20
Fn3krp	34	41
Dmtn	39	37
Ctnna2	30	51
Ube2o	38	61
Gpx1	73	27
Cap2	53	48
Hopx	10	92
Carhsp1	78	29
Crygn	45	68
Grik3	43	75
Pgap2	27	91
Myh7b	112	18
Tubb6	77	53
Crybb1	98	33
Dnajb2	75	57
Tdrd7	132	1
Cyyr1	69	65
Sorbs1	135	1
Caprin2	139	1
Faim2	6	138
Rbm38	35	109
Uchl1	55	90
Atp8a2	46	100
Eif5	90	63
Mip	44	111
Spire1	54	102
St18	60	108
Cryba4	88	89
Gprc5b	120	60
Nif3l1	33	149
Rbm24	106	78
Sptbn1	183	1
Sptan1	161	28
Tmem47	11	179
Nrcam	196	1
Ywhah	149	52
Slc25a22	62	144
Tob1	208	1
Eaf1	146	64
Mknk2	111	99
Fam189a1	65	150
Asap1	99	118
Fryl	115	105
Mtpn	93	128
Fam49b	140	83
Pstpip2	1	222
Timeless	176	49
Asb1	2	227
B3gnt5	167	66
Cdc34	23	211
Lrrtm2	87	148
Bpgm	20	223
Cul3	214	40
Pcmt1	21	236
Dusp1	108	152
Sall1	61	199
Spg20	165	95
Me1	19	243
Tnfaip8	32	235
Kif1a	271	1
Cpeb3	219	54
Tex264	173	106
Bfsp2	36	244
Ednrb	204	79
Gars	197	87
Wbp2	81	205
Myo1b	153	137
Rilpl1	209	85
Epb41	245	50
Selenow	216	80
Wdr41	171	125
Calm1	172	129
Wipi1	85	219
Insig1	131	175
Dynll2	239	77
Crybb3	324	1
Dynll1	91	238
Ubqln1	143	186
Ckb	276	55
Stambpl1	3	329
Eps15	86	247
Wnt5b	66	268
Pnrc1	72	263
Gadd45a	47	294
Fabp5	59	283
Lrrc47	15	328
Otud7b	263	88
Pacsin3	5	347
Wdr26	194	158
Hbs1l	296	58
Ybx3	67	287
Itpk1	312	45
Limd1	57	302
Palm	8	352
Amfr	174	190
Pabpc1	328	43
Etf1	246	132
Aktip	157	224
Nt5c2	7	377
Nhs	322	69
Sfxn1	125	269
Dhx32	363	36
Ezr	96	304
Ccng1	330	71
Ube2g2	94	312
Gatad1	119	291
Herc4	410	1
Map1b	318	94
Pmpca	242	173
Rab11a	238	178
Ndel1	254	163
Kpna4	253	166
Osbp2	398	24
Sh3glb1	166	262
Npl	100	332
Cops4	163	275
Kpna3	364	76
Dock5	321	123
Rtn4ip1	64	381
Hadha	185	261
Cops5	338	110
Nkain2	89	359
Spg7	129	323
Cep104	15	438
Rcan2	227	226
Ybx1	182	276
Atp6v1d	125	334
Crcp	104	358
Gdi2	437	25
Btaf1	247	216
Prnp	107	356
Ipo5	439	26
Atp6v0d1	122	346
Dkk3	471	1
Nmt1	142	330
Snx18	442	30
Nat8l	105	372
Fth1	316	162
Nectin4	58	423
Nuak1	180	303
Gja3	485	1
Memo1	430	56
Ube2m	260	229
Rspo1	459	31
Dync1i1	175	316
Hmox1	361	133
Snx3	319	176
Cct7	360	136
Cdkl2	110	391
Sdk2	308	198
Inpp5a	463	46
Ndufs8	134	385
Riok3	457	70
Rab39b	297	233
Rer1	284	249
Arhgap12	300	234
Dip2b	433	101
Fem1a	252	284
Snap47	80	456
Hspa4	189	350
Rapgef5	353	187
Cpeb1	151	390
Chmp2a	345	203
Gnl2	370	180
Cog4	168	383
Sqstm1	234	317
Prickle1	521	32
Gde1	128	427
Epha2	236	322
Napa	261	297
Ssu72	270	289
Dnajc18	351	210
Tcf25	375	189
Cryba1	527	38
Fgfr1op2	123	444
Caprin1	244	326
Ide	396	177
Dmxl1	454	122
Paqr7	169	407
Myo1e	390	191
Gnas	355	230
Spty2d1	29	558
Prkab2	472	116
Fdps	230	360
Csde1	445	146
Kpnb1	411	182
Cltb	103	492
Dennd4a	251	344
Pmp22	288	308
Cops2	392	206
Med9	113	487
Bnip3l	383	218
Kmt5a	467	134
Eif1	310	292
Dync1li1	280	324
Nol4	510	98
Med8	278	331
Atp5j2	337	274
Mcc	500	114
Rnf14	320	296
Pla2g7	494	127
Hspb8	31	594
Ttc1	217	408
Qrsl1	83	545
Ttc27	222	406
Gls2	207	425
Ankrd46	308	325
Hmgcs1	412	228
Cops3	265	378
Ndufb5	333	310
Pnpla7	249	394
Tmem9b	460	184
Ifrd1	22	626
Pepd	273	379
Ptpra	614	39
Mllt11	538	120
Capzb	186	482
Lpin1	602	67
Smdt1	480	193
Sdhb	470	204
Eif4e	593	82
Washc3	279	397
Blzf1	255	422
Gypc	184	496
Atp5f1	362	319
Vldlr	574	107
Abhd12	97	585
Grifin	127	555
Tmem123	248	434
Sesn1	451	232
Zfyve21	518	165
Mrps7	159	526
Ube2ql1	158	529
Map3k5	632	59
Map2	331	361
Fdft1	558	135
Atp6v1c1	474	221
Kpna1	525	171
Ptdss2	92	604
Mgrn1	199	498
Btbd1	366	338
Eif4e2	341	364
Rheb	203	502
Gbe1	145	563
Fkbp3	210	499
Tbc1d22a	625	84
Minpp1	228	483
Ociad1	379	333
Ppp1ca	427	285
Fam204a	406	307
Plk3	401	314
Aldoc	466	258
Cyp51	594	131
Med21	565	160
Ing2	635	93
Atg3	76	653
Sdk1	220	509
Hsph1	160	570
Peak1	479	252
Psmc1	592	143
Psmd4	540	196
Rhobtb2	152	584
Sh3bgr	116	620
Ankib1	109	629
Sox1	678	62
Tubb2b	552	188
Fyco1	201	541
Ctif	28	716
Mapre3	628	117
Ipo8	704	42
Ahsa1	531	217
Rragd	495	254
Lrp12	541	214
Uba3	499	259
Ablim2	391	369
Bcas2	190	571
Atp5d	394	368
Bcl7a	524	242
Idh2	557	209
Scamp1	357	411
Angpt2	202	568
Eif4g3	568	202
Naa15	530	241
Tuba1a	675	97
Ube2d3	447	327
Fn3k	42	733
Hgs	386	389
Dock3	18	759
Trim37	658	121
Dpagt1	469	311
Psma6	426	355
Slc24a2	533	248
Cspg5	435	348
Ube2q2	178	605
Psmc2	546	239
Uqcr11	403	384
Nek9	548	240
Ndufb8	607	183
Ypel5	336	454
Hspb1	326	467
Exoc3	583	213
Hikeshi	282	518
Arpc2	488	315
Drg1	264	539
Bnip3	102	702
Arhgef37	13	792
Cmip	68	741
Dopey2	705	104
Lap3	638	172
Tmem38a	237	573
Cds1	287	524
Dtnbp1	25	787
Smap2	700	113
Hipk3	356	458
Gss	793	22
Gid4	49	767
Phpt1	177	639
Pigl	233	588
Usp31	304	517
Mrpl37	598	225
Psmc5	751	73
Dnaja3	258	567
Pomgnt2	181	644
Ell2	791	35
Csnk1a1	339	489
Uqcrq	432	396
Tomm6	441	388
Reep2	656	174
Tmem186	78	752
Decr2	380	453
Drc3	138	696
Mtor	289	546
Cox4i1	569	267
Kpna6	371	466
Ywhag	206	633
Rpl38	218	622
Adgrl2	311	534
Nebl	41	807
Atp6v0a1	345	504
Nipa2	211	638
Wipi2	693	157
Rps2	193	659
Ap3m1	572	281
Pkp4	399	455
Psmd9	144	711
Spcs1	694	161
Ank1	599	257
Lrp11	48	808
Eif1b	587	270
Fibin	344	516
Rtn1	191	669
Itsn2	198	665
Rars	577	286
Eno2	443	421
Fam46b	307	557
Nploc4	277	589
Psmd14	395	472
Tcp1	795	72
Dnm2	520	349
Uqcrc2	588	282
Zfand6	604	266
Rai2	162	710
Rexo2	746	130
Ilk	498	380
Med19	223	655
Cacybp	477	403
Gps1	429	451
Iqck	229	651
Cab39	586	295
Rangap1	26	855
Tacc1	431	450
Bmper	849	34
Polb	205	678
Cox6a1	639	245
Slc16a6	155	730
Fam222a	130	760
Bccip	526	366
Strip1	735	159
Mkrn2	285	610
Yipf1	299	597
Suds3	682	215
Cct5	827	74
Rnf10	664	237
Appbp2	306	596
Cpt1a	684	220
Ndufb10	117	788
Lsm12	489	419
Ralgps2	417	494
Senp2	634	280
Wnk1	313	601
Cox7a2	506	409
Sh3kbp1	407	508
Gadd45b	804	112
Grpel2	573	343
Ube2j1	329	587
Glis1	232	688
Slc35c2	545	376
Pdcd5	382	540
Med10	124	799
Tax1bp1	716	208
Park7	769	156
Samm50	302	623
Mettl22	590	336
Pdcd2	150	777
Prelid3a	224	703
Arid3a	350	580
Prelid1	294	637
Mrpl28	464	469
Jag1	742	192
Ubxn6	681	253
Scoc	416	519
Gja8	796	140
Ube3b	213	723
Aimp2	365	572
Psmd12	618	320
Uros	425	513
Ttll7	164	775
Eef1d	773	168
Ndufc2	523	418
Tfg	367	574
Naa25	74	871
Tubb3	101	845
Alas1	200	753
Dctn6	256	699
Nf2	667	288
Arpc1a	561	395
Orc2	603	354
Pxmp4	225	734
Smim7	453	506
Stat5b	118	841
Polr3f	534	426
Psmb4	760	200
March8	240	721
Maf	917	44
Echdc1	137	825
Afg3l2	266	697
Eif2s1	778	185
Otub1	687	277
Ssx2ip	883	81
Maip1	281	685
Negr1	688	279
Magi2	950	19
Trim23	449	521
Pdpk1	712	260
Lss	818	155
Sod1	268	706
Adipor1	359	617
Mau2	70	906
Clpx	195	782
Usmg5	456	522
Tubgcp2	215	764
Cox7b	671	309
Mid2	121	860
Rab40b	24	959
Eif3i	783	201
Fkbp8	621	363
Pfkl	537	447
Apbb1	501	485
Elavl4	673	313
Idh3b	622	365
Atg9a	846	142
Dctn2	636	353
Ndufa5	508	481
Ppl	298	694
Snx5	231	761
Xpnpep1	274	718
Chmp4b	799	194
Rufy3	946	47
Zfand2a	563	430
Wnt7b	853	141
Arsg	52	945
Ubox5	141	856
Syt11	828	170
Ccndbp1	637	362
Ccdc25	543	457
Jun	627	373
Mmachc	421	579
Clic5	9	993
Lyrm1	529	473
Epdr1	738	265
Itga6	877	126
Uqcr10	440	564
Eif2s2	750	256
Ranbp10	71	936
Tmem60	335	672
Gtpbp4	762	246
Kctd3	267	743
Stx7	503	512
Eif2b1	405	613
Acbd5	528	491
Mapk10	924	96
Rasgef1b	95	925
Pdzd11	148	873
Pim3	187	835
Timm17a	611	412
Bag5	486	538
Dnm3	909	115
Lamtor2	576	448
Nipa1	211	813
Akap10	136	890
Elovl1	272	754
Lrsam1	114	912
Slc25a44	575	452
Snx24	596	431
Cct6a	816	212
Arih1	418	612
Btbd10	82	950
Cdv3	695	337
Rap1a	327	705
Hypk	691	342
Mafg	895	139
Ngfr	458	576
Nub1	393	641
Bcar1	842	195
Mrpl39	455	583
Tmem222	56	982
Gtf2h1	269	770
Snx17	314	725
Agtpbp1	409	631
Pgls	612	428
Prpsap1	84	957
Smim20	147	895
Lsamp	957	86
Zc3h15	581	465
Ndufa10	645	402
Szt2	275	773
Ubl5	579	470
Larp4b	886	164
Coa5	948	103
Fam175b	295	756
Mtpap	713	341
Btbd19	401	656
Bsdc1	758	300
Cln8	616	442
Psmf1	376	684
Setd3	640	420
Dnajb12	626	436
Ormdl1	855	207
Adam22	539	525
Txndc17	334	731
Oaf	947	119
Prrg1	589	480
Psma5	340	729
Psmd13	776	293
Tomm40l	192	878
Cox6c	544	528
Ippk	737	335
Itgb1bp1	170	904
Coasy	419	658
Sc5d	519	559
Gpr63	504	575
Lars2	226	853
Mapre2	617	462
Ndufa2	669	410
Hsd17b4	154	926
Cd99l2	613	468
Habp4	775	306
Wsb2	567	515
Atg12	833	250
Ctnna1	490	593
Rmnd5a	668	417
Sorbs2	961	124
Trafd1	918	167
Zbtb8os	372	713
R3hdm1	511	578
Camsap1	283	809
Selenot	837	255
Pde3b	133	961
Plxna4	562	533
Selenos	672	424
Sars	866	231
Hint3	156	943
Arf6	689	415
Mpc2	493	611
Cand1	347	758
Anapc16	669	437
Zfyve1	739	367
Triap1	250	857
Abce1	715	393
Eif2b4	243	865
Ube2l3	709	399
Atp5g1	514	595
Uhmk1	764	345
Uqcrb	560	551
Mpv17l2	235	877
Slc30a4	741	374
Cap1	711	405
Ndufs4	497	619
Rab5a	848	272
Faf2	325	797
Srm	289	834
Fsd1	377	747
Sesn3	971	153
Gadd45g	974	151
Mlycd	179	946
Scnn1b	982	145
Fbxo34	414	714
Atp6v1e1	790	339
Mrpl43	731	398
Washc5	697	432
Fkbp1a	404	727
Nudt12	570	562
Abhd17a	856	278
Gtf2h5	661	475
Pdrg1	968	169
Cops9	697	441
Cyp7b1	840	298
Ggact	991	147
Hspa9	874	264
Igsf21	663	476
Mecr	985	154
Atp6v0e2	789	351
Cd82	389	751
Vps16	622	520
Tbc1d22b	349	794
Scamp4	844	301
Vta1	788	357
Sec13	580	569
Mrpl57	597	553
Prox1	954	197
Stk40	649	503
Vdac2	549	603
Surf2	305	848
Ctsa	397	757
Tmod2	973	181
Fahd2a	354	802
Hdgf	907	251
Ncbp3	259	899
Mtx2	385	776
Chmp1a	771	392
Hdlbp	241	922
Cog1	475	689
Cox5b	423	742
Slc25a39	665	501
Denr	188	980
Vps45	730	439
Gga1	478	693
Brap	292	881
Fam213a	448	726
Tmem161a	902	273
Sf3b5	293	883
Atp6v1a	413	765
Lamtor5	358	821
Phb	701	478
Clip2	811	370
Ube2h	674	510
Adsl	446	744
Exosc10	289	901
Glrx3	221	969
Ensa	547	645
Pcbd2	754	440
Zdhhc2	348	847
Dolk	605	591
Rpsa	927	271
Psmb2	879	321
Tulp4	710	490
Rragc	912	290
Taf12	536	668
Ost4	720	486
Gpn1	343	864
Arrdc4	906	305
Ppp1r7	517	695
Fsd1l	553	660
Poldip2	492	722
Skiv2l	810	404
Scfd1	752	463
Vps11	483	732
Utp15	772	445
Atp5c1	473	746
Aco2	725	495
Uba52	450	778
Atp5j	690	542
Chchd6	726	511
Hibch	262	975
Sox13	408	831
Trappc11	740	500
Afdn	748	493
Efcab2	943	299
Atp6v0a2	858	386
Fam161a	831	413
Piezo2	257	988
Slc25a38	481	766
Trap1	428	822
Cebpzos	400	851
Nat9	323	928
Rnf126	368	884
Psmd11	782	471
Cbarp	462	793
Flad1	655	602
Cct4	831	429
Fastk	381	879
Mfsd6	373	887
Myh15	942	318
Dnajb4	461	800
Ndufb6	800	461
Vim	657	606
Cers2	723	543
Abca5	301	967
Dctn3	732	537
Sufu	578	691
Cln5	930	340
Rrp12	535	737
Mrpl12	286	987
Slmap	600	674
Ccdc174	900	375
Ubxn4	512	763
Uchl3	378	897
Uqcrfs1	802	474
Stac	317	960
Trappc4	662	615
Wasf2	387	893
Armc6	509	772
Rab3a	465	816
Cpe	706	577
Mvk	342	944
Tbca	699	590
Rdh14	756	535
Sugt1	487	804
Rnf141	352	940
Msmo1	907	387
Nkiras1	315	979
Pts	303	994
Psmd7	680	618
Pias4	424	875
Furin	929	371
Ube2b	482	819
Stam2	332	971
Ppp1cb	643	661
Exoc4	779	527
Csnk2a1	610	701
Dohh	591	720
Tvp23a	633	679
Ccser1	654	662
Senp5	502	815
Guk1	452	868
Timm22	620	700
Crkl	817	507
Mrps15	649	677
Gabarapl2	781	552
Mtmr2	609	724
Rab21	388	947
Tmem214	707	628
Ints8	515	824
Nisch	554	786
Rplp0	696	647
Cpsf3	434	910
Zcrb1	736	608
Rchy1	550	795
Angel1	719	627
Hmbs	483	866
Trit1	903	446
Nfu1	686	664
Npepl1	374	977
Stxbp3	556	796
Mypn	911	443
Dnajc15	922	433
Ndufb7	955	400
Oaz2	496	859
Snapin	939	416
Pyurf	595	762
Fam129a	369	989
Ndufa6	944	414
Romo1	980	382
Eif4ebp1	491	872
G3bp2	814	549
Rab6b	542	823
Pak4	659	707
Ap1b1	826	548
Cryz	774	600
Arfrp1	916	459
Yod1	729	646
Atg10	384	992
Mrps24	975	401
Lats2	438	939
Mvd	841	536
Tomm7	641	736
Enpp4	901	477
Lztr1	422	956
Arih2	919	460
Gamt	683	698
Ltn1	801	581
Vcp	838	544
Mien1	708	675
Samd8	862	523
Ppp3cc	415	972
Psmg2	505	882
Crebrf	436	952
Mrpl42	891	497
Ddrgk1	765	624
Dock4	585	806
Ctnnal1	444	948
Pex10	554	838
Ppp1r13b	749	643
Mto1	728	667
Sik3	834	561
Slc39a13	890	505
Tmem251	766	630
Nsmce2	722	675
Chchd3	718	681
Drg2	532	867
Ccdc97	571	829
Pdhx	516	885
Rbfox3	812	592
Vti1b	839	566
Ufm1	959	449
Esyt3	755	654
Mlx	419	991
Mrpl50	926	484
Ndufs2	757	657
Stip1	805	609
Ndufs3	952	464
Impact	938	479
Ube2k	934	488
Arrdc3	468	955
Mcu	989	435
Psmc6	880	554
Chchd2	889	547
Pex13	851	586
Txnl1	507	933
Eci1	770	673
Sirt7	895	550
Chmp1b	476	973
Tmem30a	892	560
Mark3	642	811
Sharpin	522	934
Rere	767	692
Yipf4	813	650
Aup1	884	582
Fam188a	685	784
Fam222b	823	648
Dtd2	945	531
Ostf1	825	652
Pemt	647	832
Wbp4	809	670
Nkiras2	850	634
Cog7	745	740
Ttll12	564	921
Ogdh	868	621
Dusp8	976	514
Pex14	566	924
Ccnyl1	559	932
Kctd21	630	861
Pxk	513	978
Cand2	864	632
Aarsd1	759	738
Ech1	941	556
Mtmr9	743	755
Zdhhc8	808	690
Parp3	967	532
Tpgs1	660	839
Atp6v1h	761	739
Ube3a	584	919
Mrps31	624	880
Ppm1a	871	635
Rpap2	551	958
Ptbp2	582	929
Tm2d2	981	530
Ggps1	666	849
Sdha	797	719
Atg101	777	748
Rnf24	614	914
Rtfdc1	914	616
Alg8	630	902
Tprkb	830	704
Slc7a1	744	791
Dnajc30	652	886
Suclg1	829	712
Fam195b	768	774
Ppp2r3c	601	942
Nsmf	873	671
Poll	676	869
Agpat3	905	642
Mrps18c	644	903
Swi5	983	565
Arpc5l	721	828
Dnajc7	733	820
Coq5	915	640
Vmp1	807	749
Atp6v0c	608	951
Elovl6	724	836
Sri	966	598
Nudt2	958	607
Rab24	703	862
Ufd1l	786	779
Rnf146	679	889
Fbxo21	677	892
Eif2b2	717	854
Sdhaf2	787	785
Sh3bgrl3	928	649
Sec62	979	599
Map1s	651	931
Lamtor1	969	614
Pde6d	619	964
Tomm20	876	708
Fundc2	648	937
Pmm2	734	852
Cdk9	606	984
Gfer	904	686
Cenpt	794	804
Stam	936	666
Nsfl1c	860	745
Dph3	899	709
Lgals8	629	981
Mrpl54	987	625
Psma4	785	827
Chmp6	653	962
Fbxw5	815	801
Ube2v1	937	682
Cox7a2l	714	908
Thoc7	646	976
Cox7c	692	935
Pdap1	878	750
Phospho2	992	636
Hacd1	949	680
Fbxw11	822	814
Nudcd3	868	768
Stk11	819	817
Copg1	861	780
Bin1	784	858
Tbce	806	840
Ndufb2	964	687
Ppia	868	783
Ddx6	872	781
Commd3	995	663
Psma7	792	870
Mtg2	747	918
Rnf7	821	844
Alkbh5	897	771
Zfyve16	780	888
Cbwd1	702	970
Fign	990	683
Hacl1	863	810
Coq10a	763	913
Stmn4	727	949
Mapkap1	845	833
Pdp1	753	927
Mrs2	970	717
Gla	920	769
Rpl13	888	803
Ube2n	824	876
Cox20	978	728
Mterf3	798	910
Tsc22d4	994	715
Mthfs	881	837
Mrpl3	931	790
Ppp3r1	803	920
Fam78b	993	735
Zmpste24	820	909
Pak1ip1	859	874
Wdr47	923	812
Abcb6	846	894
Acsl3	913	830
Hip1r	925	818
Ndufaf1	836	907
Borcs8	885	863
Tsr3	898	850
Churc1	852	898
Slc46a1	977	789
Nfe2l1	935	843
Bri3	857	923
Mafk	984	798
Decr1	854	930
Kctd7	843	941
Fam57a	962	826
Tpra1	951	846
Mettl13	909	896
Med28	965	842
Stambp	865	954
Polr3h	835	986
Stx17	921	900
Apeh	933	891
Ireb2	875	953
Rpl22l1	932	915
Atp1b1	887	966
Dus1l	882	974
Ormdl2	893	963
Mrpl41	867	995
Tatdn1	894	968
Ptpmt1	952	917
Gltp	960	916
Coq2	986	905
Snf8	956	938
Tesk1	940	965
Rps27l	963	985
Mrps33	972	983
Usp47	988	990
