# Supplementary material for: Multiomics Analysis Reveals Novel Genetic Determinants for Lens Differentiation, Structure, and Transparency
Source: Biomolecules. 2023 Apr 19;13(4):693. doi: 10.3390/biom13040693 (PMC10136076; doi:10.3390/biom13040693)
Supplement: Supplementary file 1 [file biomolecules-13-00693-s001.zip › Supplementary Table 4. Enrichr analysis of conserved Epi and Fiber genes.xlsx]

## Sheet: Table S4A. Epi genes KEGG
KEGG pathways associated with Conserved Epi Genes	Epi log10q	Fiber log10q
Cell cycle	20.7206	0
Pathways in cancer	10.7666	0
Axon guidance	9.93357	0
DNA replication	8.94179	0
Human papillomavirus infection	7.46755	0
Human T-cell leukemia virus 1 infection	6.63651	0
Fanconi anemia pathway	6.20979	0
Homologous recombination	6.18958	0
Notch signaling pathway	4.95836	0
Hepatitis B	4.6593	0
Hedgehog signaling pathway	4.53726	0
Proteoglycans in cancer	4.15314	0
ECM-receptor interaction	4.04359	0
Small cell lung cancer	3.80695	0
TGF-beta signaling pathway	3.69457	0
Hepatocellular carcinoma	3.53677	0
Glycosaminoglycan biosynthesis	3.46849	0
Mismatch repair	3.45352	0
Thyroid hormone signaling pathway	3.32812	0
Hippo signaling pathway	3.3226	0
Wnt signaling pathway	3.21297	0
Breast cancer	3.11879	0
Prostate cancer	3.0455	0
Oocyte meiosis	2.993	0
FoxO signaling pathway	2.91475	0
Gastric cancer	2.65799	0
Focal adhesion	2.47304	0
Base excision repair	2.44838	0
Chronic myeloid leukemia	2.15704	0
PI3K-Akt signaling pathway	2.11859	0
Transcriptional misregulation in cancer	2.08594	0
AGE-RAGE signaling pathway in diabetic complications	2.05697	0
Progesterone-mediated oocyte maturation	2.05697	0
MicroRNAs in cancer	1.97696	0
Cysteine and methionine metabolism	1.95089	0
Spliceosome	1.93112	0
Bladder cancer	1.91406	0
Viral carcinogenesis	1.82791	0
Basal cell carcinoma	1.81955	0
Lysine degradation	1.81955	0
Colorectal cancer	1.76911	0
Thyroid hormone synthesis	1.76791	0
Selenocompound metabolism	1.73825	0
Pancreatic cancer	1.73061	0
Pyrimidine metabolism	1.66941	0
Nucleotide excision repair	1.60621	0
Other types of O-glycan biosynthesis	1.60621	0
Signaling pathways regulating pluripotency of stem cells	1.49522	0
Inositol phosphate metabolism	1.44329	0
Pathogenic Escherichia coli infection	1.42833	0
cAMP signaling pathway	1.32164	0

## Sheet: Table S4B. Fiber genes KEGG
KEGG pathways associated with Conserved Fiber Genes	Epi log10q	Fiber log10q
Parkinson disease	0	30.2508
Pathways of neurodegeneration	0	27.9477
Amyotrophic lateral sclerosis	0	25.6869
Prion disease	0	23.6577
Huntington disease	0	23.0661
Alzheimer disease	0	22.48
Oxidative phosphorylation	0	21.1347
Non-alcoholic fatty liver disease	0	16.7082
Thermogenesis	0	11.9191
Proteasome	0	11.6476
Diabetic cardiomyopathy	0	11.2314
Ubiquitin mediated proteolysis	1.88037	8.93575
Spinocerebellar ataxia	0	8.72311
Autophagy	0	7.17306
Endocytosis	0	6.42413
mTOR signaling pathway	0	5.63704
Collecting duct acid secretion	0	5.42658
Synaptic vesicle cycle	0	5.23257
Peroxisome	0	4.95506
Cardiac muscle contraction	0	4.63419
Vibrio cholerae infection	0	4.5632
Salmonella infection	0	4.30412
Epithelial cell signaling in Helicobacter pylori infection	0	3.80006
Phagosome	0	3.69748
Vasopressin-regulated water reabsorption	0	3.57787
Protein processing in endoplasmic reticulum	0	3.4704
Bacterial invasion of epithelial cells	0	3.40033
Mitophagy	0	3.30495
Citrate cycle (TCA cycle)	0	3.26044
Terpenoid backbone biosynthesis	0	3.2516
Shigellosis	0	3.23478
Insulin signaling pathway	0	2.88603
RNA transport	0	2.62292
Retrograde endocannabinoid signaling	0	2.53881
Longevity regulating pathway	0	2.32677
Cellular senescence	4.02394	2.31311
Rheumatoid arthritis	0	2.19365
Fatty acid elongation	0	2.0103
Lysosome	0	1.94468
Ferroptosis	0	1.82006
Steroid biosynthesis	0	1.80738
AMPK signaling pathway	0	1.78504
Tight junction	2.05967	1.66431
Adherens junction	2.88518	1.61381
Endometrial cancer	0	1.61274
Apoptosis	1.82584	1.60367
Propanoate metabolism	0	1.59666
Ribosome	0	1.58084
p53 signaling pathway	3.86742	1.54949
PPAR signaling pathway	0	1.51839
RNA degradation	0	1.37279
Biosynthesis of unsaturated fatty acids	0	1.36703
HIF-1 signaling pathway	0	1.34723
Epstein-Barr virus infection	1.85013	1.34491
Endocrine and other factor-regulated calcium reabsorption	0	1.328

## Sheet: Table S4C. Epi GO Bio
GO Bio processes associated with Conserved Epi Genes	Epi log10q	Fiber log10q
DNA metabolic process (GO:0006259)	16.1207	0
microtubule cytoskeleton organization involved in mitosis (GO:1902850)	15.8956	0
mitotic spindle organization (GO:0007052)	14.7771	0
DNA replication (GO:0006260)	12.9101	0
DNA repair (GO:0006281)	9.69439	0
cellular response to DNA damage stimulus (GO:0006974)	9.4679	0
mitotic cell cycle phase transition (GO:0044772)	9.4679	0
centromere complex assembly (GO:0034508)	9.31998	0
positive regulation of cell migration (GO:0030335)	7.92988	0
negative regulation of transcription, DNA-templated (GO:0045892)	7.39273	0
positive regulation of transcription by RNA polymerase II (GO:0045944)	7.2454	0
negative regulation of cellular macromolecule biosynthetic process (GO:2000113)	7.2454	0
regulation of cell cycle G2/M phase transition (GO:1902749)	7.2454	0
mitotic sister chromatid segregation (GO:0000070)	6.96566	0
replication fork processing (GO:0031297)	6.96566	0
negative regulation of nucleic acid-templated transcription (GO:1903507)	6.86997	0
CENP-A containing chromatin organization (GO:0061641)	6.85049	0
CENP-A containing nucleosome assembly (GO:0034080)	6.85049	0
double-strand break repair via homologous recombination (GO:0000724)	6.85049	0
positive regulation of transcription, DNA-templated (GO:0045893)	6.68186	0
G1/S transition of mitotic cell cycle (GO:0000082)	6.68186	0
G2/M transition of mitotic cell cycle (GO:0000086)	6.67557	0
cell cycle G2/M phase transition (GO:0044839)	6.61076	0
chromatin remodeling at centromere (GO:0031055)	6.52279	0
DNA-dependent DNA replication maintenance of fidelity (GO:0045005)	6.44849	0
chromatin organization (GO:0006325)	6.42739	0
DNA replication initiation (GO:0006270)	6.39619	0
protein phosphorylation (GO:0006468)	6.31989	0
DNA replication-independent nucleosome assembly (GO:0006336)	6.23987	0
positive regulation of nucleic acid-templated transcription (GO:1903508)	6.20382	0
double-strand break repair (GO:0006302)	6.12414	0
semaphorin-plexin signaling pathway (GO:0071526)	6.02368	0
mitotic DNA replication (GO:1902969)	5.99461	0
axon guidance (GO:0007411)	5.9419	0
chromatin remodeling (GO:0006338)	5.84692	0
regulation of mitotic metaphase/anaphase transition (GO:0030071)	5.84692	0
negative regulation of mitotic metaphase/anaphase transition (GO:0045841)	5.70576	0
negative regulation of chemotaxis (GO:0050922)	5.65751	0
DNA strand elongation involved in DNA replication (GO:0006271)	5.65751	0
pulmonary valve development (GO:0003177)	5.65751	0
histone exchange (GO:0043486)	5.58212	0
positive regulation of cell motility (GO:2000147)	5.54414	0
sister chromatid segregation (GO:0000819)	5.32881	0
regulation of intracellular signal transduction (GO:1902531)	5.13922	0
negative regulation of axon extension involved in axon guidance (GO:0048843)	5.13922	0
double-strand break repair via break-induced replication (GO:0000727)	5.13922	0
regulation of cell migration (GO:0030334)	5.02879	0
mitotic spindle assembly checkpoint signaling (GO:0007094)	4.91856	0
mitotic spindle checkpoint signaling (GO:0071174)	4.91856	0
spindle assembly checkpoint signaling (GO:0071173)	4.91856	0
pulmonary valve morphogenesis (GO:0003184)	4.80124	0
kinetochore organization (GO:0051383)	4.79979	0
mitotic chromosome condensation (GO:0007076)	4.71359	0
ciliary basal body-plasma membrane docking (GO:0097711)	4.69721	0
regulation of signal transduction by p53 class mediator (GO:1901796)	4.62312	0
positive regulation of transferase activity (GO:0051347)	4.57143	0
DNA strand elongation (GO:0022616)	4.57143	0
collagen fibril organization (GO:0030199)	4.5679	0
mitotic nuclear division (GO:0140014)	4.54181	0
epithelial to mesenchymal transition (GO:0001837)	4.42858	0
establishment of mitotic spindle localization (GO:0040001)	4.40562	0
regulation of transforming growth factor beta receptor signaling pathway (GO:0017015)	4.36729	0
regulation of axon extension involved in axon guidance (GO:0048841)	4.35154	0
axonogenesis (GO:0007409)	4.32934	0
mitotic cytokinesis (GO:0000281)	4.21661	0
negative regulation of cell cycle process (GO:0010948)	4.12812	0
negative regulation of axon extension (GO:0030517)	4.11199	0
negative regulation of DNA binding (GO:0043392)	4.11199	0
mesenchymal cell differentiation (GO:0048762)	4.01012	0
regulation of anatomical structure morphogenesis (GO:0022603)	4.00661	0
regulation of transcription involved in G1/S transition of mitotic cell cycle (GO:0000083)	3.97202	0
mitotic DNA damage checkpoint signaling (GO:0044773)	3.93312	0
negative regulation of cell differentiation (GO:0045596)	3.88839	0
negative chemotaxis (GO:0050919)	3.83816	0
supramolecular fiber organization (GO:0097435)	3.80089	0
regulation of epithelial to mesenchymal transition (GO:0010717)	3.79224	0
regulation of stem cell proliferation (GO:0072091)	3.79167	0
negative regulation of transcription by RNA polymerase II (GO:0000122)	3.70359	0
extracellular matrix organization (GO:0030198)	3.6956	0
phosphorylation (GO:0016310)	3.6956	0
semaphorin-plexin signaling pathway involved in neuron projection guidance (GO:1902285)	3.67887	0
interstrand cross-link repair (GO:0036297)	3.6562	0
positive regulation of cell cycle G2/M phase transition (GO:1902751)	3.63256	0
cell cycle G1/S phase transition (GO:0044843)	3.61336	0
nucleic acid metabolic process (GO:0090304)	3.59584	0
peptidyl-tyrosine modification (GO:0018212)	3.57655	0
ATP-dependent chromatin remodeling (GO:0043044)	3.56994	0
positive regulation of epithelial to mesenchymal transition (GO:0010718)	3.56994	0
histone modification (GO:0016570)	3.55548	0
chromosome organization (GO:0051276)	3.51473	0
regulation of cell cycle process (GO:0010564)	3.51473	0
establishment of mitotic spindle orientation (GO:0000132)	3.50076	0
protein localization to kinetochore (GO:0034501)	3.46429	0
regulation of protein phosphorylation (GO:0001932)	3.44286	0
eye development (GO:0001654)	3.43102	0
negative regulation of multicellular organismal process (GO:0051241)	3.42887	0
regulation of attachment of spindle microtubules to kinetochore (GO:0051988)	3.41822	0
neural crest cell migration (GO:0001755)	3.41822	0
DNA damage response, signal transduction by p53 class mediator (GO:0030330)	3.41822	0
cellular macromolecule biosynthetic process (GO:0034645)	3.31706	0
positive regulation of cell cycle process (GO:0090068)	3.31268	0
negative regulation of G0 to G1 transition (GO:0070317)	3.30803	0
chromosome condensation (GO:0030261)	3.30037	0
Notch signaling pathway (GO:0007219)	3.28635	0
negative regulation of transforming growth factor beta receptor signaling pathway (GO:0030512)	3.27801	0
regulation of DNA replication (GO:0006275)	3.23933	0
DNA geometric change (GO:0032392)	3.23452	0
nucleosome organization (GO:0034728)	3.22901	0
regulation of kinase activity (GO:0043549)	3.22901	0
protein-containing complex subunit organization (GO:0043933)	3.22441	0
regulation of exit from mitosis (GO:0007096)	3.22441	0
peptidyl-tyrosine phosphorylation (GO:0018108)	3.22395	0
nuclear DNA replication (GO:0033260)	3.15659	0
mitotic G2 DNA damage checkpoint signaling (GO:0007095)	3.15293	0
generation of neurons (GO:0048699)	3.14561	0
positive regulation of cell population proliferation (GO:0008284)	3.09797	0
regulation of mitotic sister chromatid separation (GO:0010965)	3.08527	0
glycosaminoglycan biosynthetic process (GO:0006024)	3.06845	0
base-excision repair (GO:0006284)	3.05499	0
positive regulation of cell differentiation (GO:0045597)	3.05499	0
regulation of G0 to G1 transition (GO:0070316)	3.03506	0
cytoskeleton-dependent cytokinesis (GO:0061640)	3.03008	0
response to ionizing radiation (GO:0010212)	3.03008	0
regulation of cell population proliferation (GO:0042127)	3.01672	0
positive regulation of synapse assembly (GO:0051965)	3.00764	0
ventricular septum morphogenesis (GO:0060412)	3.00764	0
regulation of gene expression (GO:0010468)	2.99125	0
regulation of cellular macromolecule biosynthetic process (GO:2000112)	2.98991	0
mitotic G1 DNA damage checkpoint signaling (GO:0031571)	2.96015	0
base-excision repair, gap-filling (GO:0006287)	2.96015	0
cell cycle checkpoint signaling (GO:0000075)	2.94437	0
protein localization to condensed chromosome (GO:1903083)	2.94437	0
positive regulation of transcription of Notch receptor target (GO:0007221)	2.93581	0
protein localization to chromosome, centromeric region (GO:0071459)	2.93581	0
positive regulation of mitotic cell cycle phase transition (GO:1901992)	2.89272	0
pre-replicative complex assembly involved in nuclear cell cycle DNA replication (GO:0006267)	2.89272	0
telomere maintenance via telomere lengthening (GO:0010833)	2.86561	0
protein-containing complex assembly (GO:0065003)	2.80721	0
establishment of spindle orientation (GO:0051294)	2.78169	0
positive regulation of epithelial cell migration (GO:0010634)	2.77125	0
ameboidal-type cell migration (GO:0001667)	2.75156	0
regulation of mitotic cell cycle spindle assembly checkpoint (GO:0090266)	2.72978	0
DNA replication, synthesis of RNA primer (GO:0006269)	2.70748	0
neural crest cell development (GO:0014032)	2.70091	0
ventricular septum development (GO:0003281)	2.66942	0
postreplication repair (GO:0006301)	2.61488	0
atrioventricular valve morphogenesis (GO:0003181)	2.61488	0
DNA double-strand break processing (GO:0000729)	2.61488	0
regulation of centriole replication (GO:0046599)	2.61488	0
histone phosphorylation (GO:0016572)	2.61037	0
kinetochore assembly (GO:0051382)	2.61037	0
negative regulation of biomineralization (GO:0110150)	2.61037	0
regulation of signal transduction (GO:0009966)	2.59568	0
DNA recombination (GO:0006310)	2.59086	0
positive regulation of phosphorylation (GO:0042327)	2.5862	0
negative regulation of cellular response to growth factor stimulus (GO:0090288)	2.57369	0
regulation of DNA binding (GO:0051101)	2.55643	0
telomere organization (GO:0032200)	2.55643	0
negative regulation of transmembrane receptor protein serine/threonine kinase signaling pathway (GO:0090101)	2.55643	0
positive regulation of histone methylation (GO:0031062)	2.5135	0
eye morphogenesis (GO:0048592)	2.48703	0
positive regulation of G2/M transition of mitotic cell cycle (GO:0010971)	2.48703	0
sensory organ development (GO:0007423)	2.48541	0
telomere maintenance (GO:0000723)	2.48541	0
negative regulation of mitotic cell cycle (GO:0045930)	2.48541	0
positive regulation of cell junction assembly (GO:1901890)	2.41208	0
regulation of transcription by RNA polymerase II (GO:0006357)	2.41208	0
camera-type eye development (GO:0043010)	2.4057	0
protein localization to chromosome (GO:0034502)	2.39784	0
embryonic organ development (GO:0048568)	2.37913	0
regulation of apoptotic process (GO:0042981)	2.37706	0
cellular component assembly (GO:0022607)	2.37706	0
regulation of ubiquitin protein ligase activity (GO:1904666)	2.3626	0
regulation of transcription, DNA-templated (GO:0006355)	2.34269	0
epithelial tube formation (GO:0072175)	2.34269	0
mitotic DNA replication initiation (GO:1902975)	2.34269	0
nuclear cell cycle DNA replication initiation (GO:1902315)	2.34269	0
positive regulation of epithelial cell proliferation (GO:0050679)	2.34006	0
negative regulation of programmed cell death (GO:0043069)	2.31405	0
regulation of epithelial cell migration (GO:0010632)	2.27278	0
cellular response to corticosteroid stimulus (GO:0071384)	2.23606	0
DNA unwinding involved in DNA replication (GO:0006268)	2.23606	0
aortic valve development (GO:0003176)	2.22864	0
embryonic limb morphogenesis (GO:0030326)	2.22864	0
beta-catenin-TCF complex assembly (GO:1904837)	2.2131	0
mismatch repair (GO:0006298)	2.2131	0
telomere maintenance via telomerase (GO:0007004)	2.2131	0
negative regulation of BMP signaling pathway (GO:0030514)	2.21278	0
negative regulation of apoptotic process (GO:0043066)	2.2047	0
positive regulation of cellular process (GO:0048522)	2.19957	0
embryonic eye morphogenesis (GO:0048048)	2.19957	0
formation of extrachromosomal circular DNA (GO:0001325)	2.19957	0
Notch signaling involved in heart development (GO:0061314)	2.19957	0
regulation of mesenchymal cell proliferation (GO:0010464)	2.19957	0
t-circle formation (GO:0090656)	2.19957	0
telomere maintenance via telomere trimming (GO:0090737)	2.19957	0
positive regulation of cell projection organization (GO:0031346)	2.19797	0
recombinational repair (GO:0000725)	2.18123	0
protein autophosphorylation (GO:0046777)	2.16667	0
mitotic G2/M transition checkpoint (GO:0044818)	2.14877	0
RNA-dependent DNA biosynthetic process (GO:0006278)	2.13338	0
regulation of neurogenesis (GO:0050767)	2.13338	0
positive regulation of macromolecule biosynthetic process (GO:0010557)	2.12477	0
negative regulation of cell aging (GO:0090344)	2.11887	0
regulation of cell cycle (GO:0051726)	2.10962	0
G-quadruplex DNA unwinding (GO:0044806)	2.07516	0
glutamine transport (GO:0006868)	2.07516	0
negative regulation of oligodendrocyte differentiation (GO:0048715)	2.07516	0
nose development (GO:0043584)	2.07516	0
positive regulation of cardiac epithelial to mesenchymal transition (GO:0062043)	2.07516	0
positive regulation of mitotic cell cycle spindle assembly checkpoint (GO:0090267)	2.07516	0
positive regulation of spindle checkpoint (GO:0090232)	2.07516	0
regulation of small GTPase mediated signal transduction (GO:0051056)	2.07516	0
negative regulation of gene expression (GO:0010629)	2.06773	0
axon extension (GO:0048675)	2.05325	0
positive regulation of protein phosphorylation (GO:0001934)	2.05325	0
negative regulation of cell adhesion (GO:0007162)	2.04129	0
attachment of mitotic spindle microtubules to kinetochore (GO:0051315)	2.04129	0
positive regulation of metaphase/anaphase transition of cell cycle (GO:1902101)	2.04129	0
positive regulation of mitotic metaphase/anaphase transition (GO:0045842)	2.04129	0
positive regulation of mitotic sister chromatid separation (GO:1901970)	2.04129	0
regulation of sister chromatid cohesion (GO:0007063)	2.04129	0
regulation of synapse assembly (GO:0051963)	2.03384	0
cellular response to glucocorticoid stimulus (GO:0071385)	2.00974	0
embryonic digit morphogenesis (GO:0042733)	2.00974	0
protein localization to centrosome (GO:0071539)	2.00974	0
regulation of cell adhesion (GO:0030155)	2.00315	0
DNA damage response, signal transduction by p53 class mediator resulting in cell cycle arrest (GO:0006977)	2.00192	0
cilium assembly (GO:0060271)	1.99666	0
aortic valve morphogenesis (GO:0003180)	1.986	0
RNA biosynthetic process (GO:0032774)	1.986	0
cellular response to ionizing radiation (GO:0071479)	1.97377	0
vascular transport (GO:0010232)	1.96934	0
negative regulation of cellular process (GO:0048523)	1.95351	0
positive regulation of kinase activity (GO:0033674)	1.95115	0
peptidyl-serine phosphorylation (GO:0018105)	1.94838	0
regulation of BMP signaling pathway (GO:0030510)	1.89895	0
RNA transport (GO:0050658)	1.89895	0
endocardial cushion morphogenesis (GO:0003203)	1.89562	0
heparan sulfate proteoglycan biosynthetic process (GO:0015012)	1.89562	0
regulation of oligodendrocyte differentiation (GO:0048713)	1.89562	0
nucleosome assembly (GO:0006334)	1.89522	0
circulatory system development (GO:0072359)	1.89522	0
negative regulation of cellular senescence (GO:2000773)	1.89522	0
negative regulation of stem cell differentiation (GO:2000737)	1.89522	0
transport across blood-brain barrier (GO:0150104)	1.88728	0
hippo signaling (GO:0035329)	1.88204	0
regulation of biomineral tissue development (GO:0070167)	1.88204	0
regulation of angiogenesis (GO:0045765)	1.87611	0
axon extension involved in axon guidance (GO:0048846)	1.87304	0
commissural neuron axon guidance (GO:0071679)	1.87304	0
neuron projection extension involved in neuron projection guidance (GO:1902284)	1.87304	0
positive regulation of chromosome segregation (GO:0051984)	1.87304	0
regulation of metaphase/anaphase transition of cell cycle (GO:1902099)	1.87304	0
positive regulation of phosphatidylinositol 3-kinase signaling (GO:0014068)	1.87304	0
neural tube closure (GO:0001843)	1.84248	0
intrinsic apoptotic signaling pathway in response to DNA damage (GO:0008630)	1.8037	0
regulation of smoothened signaling pathway (GO:0008589)	1.8037	0
cardiac epithelial to mesenchymal transition (GO:0060317)	1.8037	0
cardiac ventricle development (GO:0003231)	1.8037	0
embryonic digestive tract development (GO:0048566)	1.8037	0
maintenance of protein location in nucleus (GO:0051457)	1.8037	0
nucleobase-containing small molecule interconversion (GO:0015949)	1.8037	0
response to glucocorticoid (GO:0051384)	1.8037	0
DNA synthesis involved in DNA repair (GO:0000731)	1.77836	0
regulation of endothelial cell migration (GO:0010594)	1.77157	0
response to X-ray (GO:0010165)	1.76436	0
regulation of telomere maintenance via telomerase (GO:0032210)	1.75283	0
signal transduction in response to DNA damage (GO:0042770)	1.75283	0
positive regulation of DNA biosynthetic process (GO:2000573)	1.75055	0
positive regulation of cellular protein localization (GO:1903829)	1.71077	0
regulation of Wnt signaling pathway (GO:0030111)	1.7021	0
negative regulation of fat cell differentiation (GO:0045599)	1.7021	0
regulation of ossification (GO:0030278)	1.7021	0
cellular response to steroid hormone stimulus (GO:0071383)	1.7021	0
heparan sulfate proteoglycan metabolic process (GO:0030201)	1.7021	0
response to progesterone (GO:0032570)	1.7021	0
epithelial cell differentiation (GO:0030855)	1.69901	0
regulation of nucleic acid-templated transcription (GO:1903506)	1.69901	0
DNA topological change (GO:0006265)	1.68876	0
negative regulation of glial cell differentiation (GO:0045686)	1.68876	0
negative regulation of ubiquitin protein ligase activity (GO:1904667)	1.68876	0
positive regulation of DNA-directed DNA polymerase activity (GO:1900264)	1.68876	0
regulation of DNA-directed DNA polymerase activity (GO:1900262)	1.68876	0
semaphorin-plexin signaling pathway involved in axon guidance (GO:1902287)	1.68876	0
positive regulation of nervous system development (GO:0051962)	1.66298	0
glycosaminoglycan metabolic process (GO:0030203)	1.65199	0
regulation of focal adhesion assembly (GO:0051893)	1.65199	0
regulation of cell differentiation (GO:0045595)	1.65199	0
embryonic cranial skeleton morphogenesis (GO:0048701)	1.65199	0
negative regulation of mRNA processing (GO:0050686)	1.65199	0
negative regulation of ubiquitin-protein transferase activity (GO:0051444)	1.65199	0
protein hydroxylation (GO:0018126)	1.65199	0
protein localization to chromosome, telomeric region (GO:0070198)	1.65199	0
chromatin assembly (GO:0031497)	1.63925	0
positive regulation of nucleocytoplasmic transport (GO:0046824)	1.60726	0
positive regulation of response to DNA damage stimulus (GO:2001022)	1.60313	0
peptidyl-serine modification (GO:0018209)	1.60313	0
regulation of phosphorylation (GO:0042325)	1.60313	0
cellular response to growth factor stimulus (GO:0071363)	1.59812	0
extracellular structure organization (GO:0043062)	1.57792	0
artery morphogenesis (GO:0048844)	1.57438	0
primary neural tube formation (GO:0014020)	1.57438	0
synapse organization (GO:0050808)	1.57388	0
negative regulation of macromolecule metabolic process (GO:0010605)	1.55755	0
coronary artery morphogenesis (GO:0060982)	1.55755	0
deoxyribonucleotide metabolic process (GO:0009262)	1.55755	0
double-strand break repair via synthesis-dependent strand annealing (GO:0045003)	1.55755	0
positive regulation of attachment of spindle microtubules to kinetochore (GO:0051987)	1.55755	0
positive regulation of epithelial to mesenchymal transition involved in endocardial cushion formation (GO:1905007)	1.55755	0
pulmonary artery morphogenesis (GO:0061156)	1.55755	0
pyrimidine deoxyribonucleotide biosynthetic process (GO:0009221)	1.55755	0
regulation of cellular response to vascular endothelial growth factor stimulus (GO:1902547)	1.55755	0
regulation of vascular associated smooth muscle contraction (GO:0003056)	1.55755	0
negative regulation of cell-substrate junction organization (GO:0150118)	1.55081	0
negative regulation of focal adhesion assembly (GO:0051895)	1.55081	0
protein localization to microtubule organizing center (GO:1905508)	1.55081	0
resolution of meiotic recombination intermediates (GO:0000712)	1.55081	0
plasma membrane bounded cell projection assembly (GO:0120031)	1.55081	0
peptidyl-lysine modification (GO:0018205)	1.55081	0
regulation of phosphatidylinositol 3-kinase signaling (GO:0014066)	1.55081	0
ERK1 and ERK2 cascade (GO:0070371)	1.54839	0
mitotic cell cycle checkpoint signaling (GO:0007093)	1.54839	0
endothelium development (GO:0003158)	1.54743	0
tube closure (GO:0060606)	1.51926	0
enzyme linked receptor protein signaling pathway (GO:0007167)	1.49591	0
vascular endothelial growth factor receptor signaling pathway (GO:0048010)	1.49591	0
chordate embryonic development (GO:0043009)	1.46997	0
negative regulation of cell-substrate adhesion (GO:0010812)	1.46997	0
aminoglycan biosynthetic process (GO:0006023)	1.46075	0
nervous system development (GO:0007399)	1.46075	0
inner ear morphogenesis (GO:0042472)	1.46075	0
nucleotide-excision repair, DNA gap filling (GO:0006297)	1.46075	0
regulation of keratinocyte proliferation (GO:0010837)	1.46075	0
negative regulation of binding (GO:0051100)	1.4552	0
negative regulation of cell-matrix adhesion (GO:0001953)	1.4552	0
regulation of NMDA receptor activity (GO:2000310)	1.4552	0
cell surface receptor signaling pathway involved in heart development (GO:0061311)	1.4552	0
DNA biosynthetic process (GO:0071897)	1.4552	0
DNA replication checkpoint signaling (GO:0000076)	1.4552	0
mesenchyme morphogenesis (GO:0072132)	1.4552	0
positive regulation of DNA replication (GO:0045740)	1.4552	0
positive regulation of stem cell proliferation (GO:2000648)	1.4552	0
regulation of cellular response to growth factor stimulus (GO:0090287)	1.4552	0
regulation of establishment of endothelial barrier (GO:1903140)	1.4552	0
import into cell (GO:0098657)	1.42366	0
regulation of cell development (GO:0060284)	1.42366	0
visual system development (GO:0150063)	1.42366	0
regulation of neuron differentiation (GO:0045664)	1.42156	0
negative regulation of centrosome duplication (GO:0010826)	1.41163	0
peptidyl-proline hydroxylation (GO:0019511)	1.41163	0
positive regulation of DNA-dependent DNA replication (GO:2000105)	1.41163	0
neuron projection extension (GO:1990138)	1.39645	0
positive regulation of histone modification (GO:0031058)	1.39645	0
regulation of mRNA splicing, via spliceosome (GO:0048024)	1.39645	0
negative regulation of cell junction assembly (GO:1901889)	1.39645	0
outflow tract septum morphogenesis (GO:0003148)	1.39645	0
regulation of fat cell differentiation (GO:0045598)	1.38632	0
wound healing (GO:0042060)	1.3862	0
DNA duplex unwinding (GO:0032508)	1.38027	0
regulation of substrate adhesion-dependent cell spreading (GO:1900024)	1.38027	0
RNA splicing, via transesterification reactions with bulged adenosine as nucleophile (GO:0000377)	1.38027	0
heterophilic cell-cell adhesion via plasma membrane cell adhesion molecules (GO:0007157)	1.38026	0
regulation of nervous system development (GO:0051960)	1.38026	0
translesion synthesis (GO:0019985)	1.38026	0
cellular response to alkaloid (GO:0071312)	1.36724	0
DNA conformation change (GO:0071103)	1.36724	0
cilium organization (GO:0044782)	1.35643	0
positive regulation of Wnt signaling pathway, planar cell polarity pathway (GO:2000096)	1.35462	0
regulation of pro-B cell differentiation (GO:2000973)	1.35462	0
response to DNA damage checkpoint signaling (GO:0072423)	1.35462	0
retinal cone cell development (GO:0046549)	1.35462	0
retinal cone cell differentiation (GO:0042670)	1.35462	0
regulation of myoblast differentiation (GO:0045661)	1.34433	0
response to steroid hormone (GO:0048545)	1.34433	0
skeletal system development (GO:0001501)	1.34433	0
external encapsulating structure organization (GO:0045229)	1.3405	0
Wnt signaling pathway (GO:0016055)	1.33844	0
cell-cell adhesion via plasma-membrane adhesion molecules (GO:0098742)	1.33445	0
negative regulation of telomere maintenance via telomere lengthening (GO:1904357)	1.33298	0
positive regulation of axonogenesis (GO:0050772)	1.33269	0
regulation of cyclin-dependent protein serine/threonine kinase activity (GO:0000079)	1.32563	0
double-strand break repair via nonhomologous end joining (GO:0006303)	1.32271	0

## Sheet: Table S4D. Fiber GO Bio
GO Bio Processes associated with Conserved Fiber Genes	Epi log10q	Fiber log10q
aerobic electron transport chain (GO:0019646)	0	18.1081
mitochondrial ATP synthesis coupled electron transport (GO:0042775)	0	18.1081
macroautophagy (GO:0016236)	0	12.4348
protein ubiquitination (GO:0016567)	0	11.9519
ubiquitin-dependent protein catabolic process (GO:0006511)	0	11.0763
regulation of macroautophagy (GO:0016241)	0	10.1971
proteasome-mediated ubiquitin-dependent protein catabolic process (GO:0043161)	0	10.114
regulation of primary metabolic process (GO:0080090)	0	10.114
protein polyubiquitination (GO:0000209)	0	10.0144
cellular response to amino acid starvation (GO:0034198)	0	9.70297
response to amino acid starvation (GO:1990928)	0	9.60599
regulation of cellular amine metabolic process (GO:0033238)	0	9.36898
positive regulation of Wnt signaling pathway (GO:0030177)	0	9.05036
regulation of cellular amino acid metabolic process (GO:0006521)	0	8.91904
negative regulation of cell cycle G2/M phase transition (GO:1902750)	0	8.48318
mitochondrial electron transport, NADH to ubiquinone (GO:0006120)	0	8.48318
pre-replicative complex assembly (GO:0036388)	0	8.47256
interleukin-1-mediated signaling pathway (GO:0070498)	0	8.41659
protein modification by small protein removal (GO:0070646)	0	8.34373
proteasomal protein catabolic process (GO:0010498)	0	8.24615
positive regulation of canonical Wnt signaling pathway (GO:0090263)	0	8.22896
regulation of canonical Wnt signaling pathway (GO:0060828)	0	7.91222
regulation of cellular ketone metabolic process (GO:0010565)	0	7.66372
regulation of transcription from RNA polymerase II promoter in response to stress (GO:0043618)	0	7.61825
cellular response to hypoxia (GO:0071456)	0	7.4958
negative regulation of G2/M transition of mitotic cell cycle (GO:0010972)	0	7.46046
mitochondrial respiratory chain complex assembly (GO:0033108)	0	7.37185
protein transport (GO:0015031)	0	7.37185
regulation of transcription from RNA polymerase II promoter in response to hypoxia (GO:0061418)	0	7.31885
anaphase-promoting complex-dependent catabolic process (GO:0031145)	1.58732	7.20192
Fc-epsilon receptor signaling pathway (GO:0038095)	0	7.03979
Fc receptor signaling pathway (GO:0038093)	0	6.96951
modification-dependent protein catabolic process (GO:0019941)	0	6.86388
NIK/NF-kappaB signaling (GO:0038061)	0	6.65651
selective autophagy (GO:0061912)	0	6.65651
negative regulation of canonical Wnt signaling pathway (GO:0090090)	0	6.60776
regulation of stem cell differentiation (GO:2000736)	0	6.60776
cellular protein modification process (GO:0006464)	3.53153	6.60185
regulation of hematopoietic progenitor cell differentiation (GO:1901532)	0	6.60185
cellular response to starvation (GO:0009267)	0	6.45987
Wnt signaling pathway, planar cell polarity pathway (GO:0060071)	0	6.43237
aggrephagy (GO:0035973)	0	6.39968
antigen processing and presentation of exogenous peptide antigen via MHC class I (GO:0042590)	0	6.33658
regulation of mRNA catabolic process (GO:0061013)	0	6.32142
regulation of hematopoietic stem cell differentiation (GO:1902036)	0	6.25447
post-translational protein modification (GO:0043687)	0	6.14541
SCF-dependent proteasomal ubiquitin-dependent protein catabolic process (GO:0031146)	0	6.12298
antigen processing and presentation of exogenous peptide antigen via MHC class I, TAP-dependent (GO:0002479)	0	6.07555
regulation of autophagy (GO:0010506)	0	6.04795
mitochondrial respiratory chain complex I assembly (GO:0032981)	0	6.04795
NADH dehydrogenase complex assembly (GO:0010257)	0	6.04795
protein deubiquitination (GO:0016579)	0	5.97548
translational termination (GO:0006415)	0	5.58527
cellular response to amino acid stimulus (GO:0071230)	0	5.58527
regulation of establishment of planar polarity (GO:0090175)	0	5.52555
regulation of mRNA stability (GO:0043488)	0	5.47313
T cell receptor signaling pathway (GO:0050852)	0	5.38172
negative regulation of Wnt signaling pathway (GO:0030178)	0	5.34347
regulation of G2/M transition of mitotic cell cycle (GO:0010389)	4.53748	5.32292
translation (GO:0006412)	0	5.32292
DNA-dependent DNA replication (GO:0006261)	6.70107	5.31546
multivesicular body assembly (GO:0036258)	0	5.27638
negative regulation of mitotic cell cycle phase transition (GO:1901991)	0	5.25705
multivesicular body organization (GO:0036257)	0	5.11977
regulation of cell cycle phase transition (GO:1901987)	1.55755	5.03784
non-canonical Wnt signaling pathway (GO:0035567)	0	5.03259
protein modification by small protein conjugation (GO:0032446)	0	4.97803
regulation of translation (GO:0006417)	0	4.95953
tumor necrosis factor-mediated signaling pathway (GO:0033209)	0	4.92865
organelle assembly (GO:0070925)	0	4.91197
organelle organization (GO:0006996)	0	4.67083
cellular response to acid chemical (GO:0071229)	0	4.63647
phagosome acidification (GO:0090383)	0	4.63647
protein-DNA complex assembly (GO:0065004)	1.42366	4.57042
intracellular pH reduction (GO:0051452)	0	4.57042
iron ion transport (GO:0006826)	0	4.53555
cellular response to interleukin-1 (GO:0071347)	0	4.51314
translational elongation (GO:0006414)	0	4.4769
transferrin transport (GO:0033572)	0	4.45979
mitochondrial translation (GO:0032543)	0	4.43054
cellular response to lectin (GO:1990858)	0	4.43054
stimulatory C-type lectin receptor signaling pathway (GO:0002223)	0	4.43054
mitochondrial translational elongation (GO:0070125)	0	4.21242
mitochondrial translational termination (GO:0070126)	0	4.21242
innate immune response activating cell surface receptor signaling pathway (GO:0002220)	0	4.2039
antigen receptor-mediated signaling pathway (GO:0050851)	0	4.19151
response to amino acid (GO:0043200)	0	4.10008
regulation of mitotic cell cycle phase transition (GO:1901990)	8.05449	4.06833
ubiquitin-dependent ERAD pathway (GO:0030433)	0	4.0417
positive regulation of establishment of protein localization to mitochondrion (GO:1903749)	0	4.00314
cellular protein-containing complex assembly (GO:0034622)	0	3.94754
protein K48-linked ubiquitination (GO:0070936)	0	3.92034
cholesterol biosynthetic process (GO:0006695)	0	3.73404
ERAD pathway (GO:0036503)	0	3.73229
regulation of mitotic cell cycle (GO:0007346)	0	3.52512
phagosome maturation (GO:0090382)	0	3.50907
mitochondrial electron transport, cytochrome c to oxygen (GO:0006123)	0	3.50367
positive regulation of protein localization to membrane (GO:1905477)	0	3.50011
mitochondrial electron transport, ubiquinol to cytochrome c (GO:0006122)	0	3.4513
sterol biosynthetic process (GO:0016126)	0	3.41387
positive regulation of intracellular protein transport (GO:0090316)	1.56934	3.33807
lens fiber cell development (GO:0070307)	0	3.3229
lens fiber cell differentiation (GO:0070306)	0	3.3229
endoplasmic reticulum to Golgi vesicle-mediated transport (GO:0006888)	0	3.27833
endosome transport via multivesicular body sorting pathway (GO:0032509)	0	3.23749
cellular response to insulin stimulus (GO:0032869)	0	3.1877
cellular respiration (GO:0045333)	0	3.03499
autophagosome maturation (GO:0097352)	0	3.03499
secondary alcohol biosynthetic process (GO:1902653)	0	3.03499
mitochondrial calcium ion transmembrane transport (GO:0006851)	0	2.86493
vacuolar acidification (GO:0007035)	0	2.86493
macromolecule catabolic process (GO:0009057)	0	2.86493
mitochondrion disassembly (GO:0061726)	0	2.83556
MAPK cascade (GO:0000165)	0	2.82876
insulin receptor signaling pathway (GO:0008286)	0	2.79062
regulation of ubiquitin-protein transferase activity (GO:0051438)	0	2.76883
cellular response to leucine starvation (GO:1990253)	0	2.76883
positive regulation of establishment of protein localization to telomere (GO:1904851)	0	2.76883
protein deneddylation (GO:0000338)	0	2.76883
protein targeting to mitochondrion (GO:0006626)	0	2.71886
positive regulation of proteasomal protein catabolic process (GO:1901800)	0	2.64771
negative regulation of intracellular protein transport (GO:0090317)	0	2.62036
regulation of supramolecular fiber organization (GO:1902903)	0	2.62036
cellular response to tumor necrosis factor (GO:0071356)	0	2.56641
positive regulation of protein targeting to mitochondrion (GO:1903955)	0	2.56586
positive regulation of protein localization to Cajal body (GO:1904871)	0	2.55881
proteasome assembly (GO:0043248)	0	2.55881
regulation of establishment of protein localization to telomere (GO:0070203)	0	2.55881
regulation of protein localization to Cajal body (GO:1904869)	0	2.55881
autophagosome assembly (GO:0000045)	0	2.53675
cellular iron ion homeostasis (GO:0006879)	0	2.53675
regulation of translational initiation (GO:0006446)	0	2.52881
autophagy of mitochondrion (GO:0000422)	0	2.52105
inner mitochondrial membrane organization (GO:0007007)	0	2.51687
positive regulation of proteasomal ubiquitin-dependent protein catabolic process (GO:0032436)	0	2.49995
mitochondrial membrane organization (GO:0007006)	0	2.49995
protein transmembrane import into intracellular organelle (GO:0044743)	0	2.49995
neutrophil degranulation (GO:0043312)	0	2.43445
regulation of telomerase RNA localization to Cajal body (GO:1904872)	0	2.40767
mitochondrion organization (GO:0007005)	0	2.39896
cellular response to organonitrogen compound (GO:0071417)	0	2.39797
positive regulation of protein localization to chromosome, telomeric region (GO:1904816)	0	2.38459
neutrophil activation involved in immune response (GO:0002283)	0	2.37307
iron ion homeostasis (GO:0055072)	0	2.37307
cellular protein complex disassembly (GO:0043624)	0	2.36845
membrane organization (GO:0061024)	0	2.36591
positive regulation of protein localization to plasma membrane (GO:1903078)	0	2.33136
neutrophil mediated immunity (GO:0002446)	0	2.3278
NLS-bearing protein import into nucleus (GO:0006607)	0	2.29454
protein import into mitochondrial matrix (GO:0030150)	0	2.29454
cellular protein localization (GO:0034613)	0	2.28325
regulation of TORC1 signaling (GO:1903432)	0	2.25288
intracellular protein transmembrane transport (GO:0065002)	0	2.24576
cellular response to misfolded protein (GO:0071218)	0	2.16965
regulation of protein ubiquitination (GO:0031396)	0	2.16379
regulation of microtubule polymerization or depolymerization (GO:0031110)	0	2.13436
positive regulation of early endosome to late endosome transport (GO:2000643)	0	2.11943
autophagosome organization (GO:1905037)	0	2.08854
cholesterol metabolic process (GO:0008203)	0	2.08493
respiratory electron transport chain (GO:0022904)	0	2.06994
protein targeting to peroxisome (GO:0006625)	0	2.04698
heme biosynthetic process (GO:0006783)	0	1.94699
proteasomal ubiquitin-independent protein catabolic process (GO:0010499)	0	1.94699
endoplasmic reticulum to cytosol transport (GO:1903513)	0	1.9253
positive regulation of telomerase RNA localization to Cajal body (GO:1904874)	0	1.9253
positive regulation of protein ubiquitination (GO:0031398)	0	1.84939
nucleotide-excision repair, DNA damage recognition (GO:0000715)	0	1.84477
regulation of protein binding (GO:0043393)	0	1.82723
positive regulation of TOR signaling (GO:0032008)	0	1.80527
mitotic metaphase plate congression (GO:0007080)	1.38027	1.79869
autophagy of nucleus (GO:0044804)	0	1.79869
late endosome to vacuole transport via multivesicular body sorting pathway (GO:0032511)	0	1.79869
cellular transition metal ion homeostasis (GO:0046916)	0	1.75866
porphyrin-containing compound biosynthetic process (GO:0006779)	0	1.75866
protein exit from endoplasmic reticulum (GO:0032527)	0	1.75866
positive regulation of protein localization to cell periphery (GO:1904377)	0	1.74614
calcium import into the mitochondrion (GO:0036444)	0	1.74609
cellular response to leucine (GO:0071233)	0	1.74609
cellular response to oxygen levels (GO:0071453)	0	1.74609
ESCRT complex disassembly (GO:1904896)	0	1.74609
ESCRT III complex disassembly (GO:1904903)	0	1.74609
negative regulation of cAMP-mediated signaling (GO:0043951)	0	1.74609
negative regulation of protein exit from endoplasmic reticulum (GO:0070862)	0	1.74609
response to leucine (GO:0043201)	0	1.74609
organonitrogen compound catabolic process (GO:1901565)	0	1.73845
positive regulation of macroautophagy (GO:0016239)	0	1.71027
substantia nigra development (GO:0021762)	0	1.71027
midbody abscission (GO:0061952)	0	1.71027
retrograde protein transport, ER to cytosol (GO:0030970)	0	1.71027
negative regulation of smooth muscle contraction (GO:0045986)	0	1.71027
positive regulation of 3'-UTR-mediated mRNA stabilization (GO:1905870)	0	1.71027
regulation of lyase activity (GO:0051339)	0	1.71027
response to hexose (GO:0009746)	0	1.70048
peptide biosynthetic process (GO:0043043)	0	1.69246
positive regulation of mitochondrial outer membrane permeabilization involved in apoptotic signaling pathway (GO:1901030)	0	1.68701
cytoplasmic microtubule organization (GO:0031122)	0	1.67143
protein autoubiquitination (GO:0051865)	0	1.65829
positive regulation of protein insertion into mitochondrial membrane involved in apoptotic signaling pathway (GO:1900740)	0	1.62259
regulation of protein insertion into mitochondrial membrane involved in apoptotic signaling pathway (GO:1900739)	0	1.62259
regulation of mitotic spindle organization (GO:0060236)	0	1.62259
intracellular protein transport (GO:0006886)	0	1.62259
post-Golgi vesicle-mediated transport (GO:0006892)	0	1.62259
protein import (GO:0017038)	0	1.62259
establishment of vesicle localization (GO:0051650)	0	1.62259
regulation of catabolic process (GO:0009894)	0	1.62259
regulation of early endosome to late endosome transport (GO:2000641)	0	1.62259
regulation of oxidative stress-induced intrinsic apoptotic signaling pathway (GO:1902175)	0	1.62259
positive regulation of cytoplasmic transport (GO:1903651)	0	1.62251
protein localization to phagophore assembly site (GO:0034497)	0	1.62251
regulation of proteasomal ubiquitin-dependent protein catabolic process (GO:0032434)	0	1.59352
protein-containing complex disassembly (GO:0032984)	0	1.58827
axonal transport (GO:0098930)	0	1.57008
positive regulation of ubiquitin-dependent protein catabolic process (GO:2000060)	0	1.56162
cellular protein metabolic process (GO:0044267)	0	1.55116
positive regulation of protein localization to nucleus (GO:1900182)	1.85561	1.54387
negative regulation of oxidative stress-induced intrinsic apoptotic signaling pathway (GO:1902176)	0	1.53441
negative regulation of protein localization to nucleus (GO:1900181)	0	1.53441
positive regulation of establishment of protein localization (GO:1904951)	0	1.53441
regulation of exosomal secretion (GO:1903541)	0	1.53441
regulation of mitotic spindle assembly (GO:1901673)	0	1.53441
regulation of protein localization to plasma membrane (GO:1903076)	0	1.53293
anterograde axonal transport (GO:0008089)	0	1.51778
cytoplasmic translation (GO:0002181)	0	1.50025
glomerular visceral epithelial cell differentiation (GO:0072112)	0	1.50025
tricarboxylic acid metabolic process (GO:0072350)	0	1.50025
regulation of 3'-UTR-mediated mRNA stabilization (GO:1905868)	0	1.50025
regulation of membrane tubulation (GO:1903525)	0	1.50025
vesicle localization (GO:0051648)	0	1.50025
fatty acid catabolic process (GO:0009062)	0	1.47594
establishment of protein localization to mitochondrion (GO:0072655)	0	1.47594
fatty acid oxidation (GO:0019395)	0	1.46552
mitotic cytokinetic process (GO:1902410)	0	1.45051
cytoskeleton organization (GO:0007010)	0	1.44136
regulation of protein targeting to mitochondrion (GO:1903214)	0	1.40379
neuron migration (GO:0001764)	1.42344	1.37745
positive regulation of cell morphogenesis involved in differentiation (GO:0010770)	1.42344	1.37745
negative regulation of nucleocytoplasmic transport (GO:0046823)	0	1.37745
positive regulation of nuclear-transcribed mRNA poly(A) tail shortening (GO:0060213)	0	1.37745
protein lipidation (GO:0006497)	0	1.37745
aerobic respiration (GO:0009060)	0	1.36508
negative regulation of cellular amide metabolic process (GO:0034249)	0	1.31932
protein stabilization (GO:0050821)	0	1.31873
autophagosome membrane docking (GO:0016240)	0	1.31873
dolichyl diphosphate biosynthetic process (GO:0006489)	0	1.31873
dolichyl diphosphate metabolic process (GO:0046465)	0	1.31873
glomerular epithelial cell development (GO:0072310)	0	1.31873
glomerular visceral epithelial cell development (GO:0072015)	0	1.31873
membrane invagination (GO:0010324)	0	1.31873
negative regulation of cytoplasmic translation (GO:2000766)	0	1.31873
positive regulation of miRNA mediated inhibition of translation (GO:1905618)	0	1.31873
positive regulation of RNA polymerase II transcription preinitiation complex assembly (GO:0045899)	0	1.31873
regulation of miRNA mediated inhibition of translation (GO:1905616)	0	1.31873
response to increased oxygen levels (GO:0036296)	0	1.31873
JNK cascade (GO:0007254)	0	1.31483
activation of protein kinase B activity (GO:0032148)	0	1.31483
organelle transport along microtubule (GO:0072384)	0	1.31483
error-free translesion synthesis (GO:0070987)	0	1.30691
lipid droplet organization (GO:0034389)	0	1.30691
peptidyl-threonine dephosphorylation (GO:0035970)	0	1.30691
regulation of centrosome cycle (GO:0046605)	0	1.30691
protein dephosphorylation (GO:0006470)	0	1.30691
