# Supplementary material for: Multiomics Analysis Reveals Novel Genetic Determinants for Lens Differentiation, Structure, and Transparency
Source: Biomolecules. 2023 Apr 19;13(4):693. doi: 10.3390/biom13040693 (PMC10136076; doi:10.3390/biom13040693)
Supplement: Supplementary file 1 [file biomolecules-13-00693-s001.zip › Supplementary Table 5. CATMAP and iSYTE overlap of conserved Epi and Fiber genes.xlsx]

## Sheet: S6A.Epi.CATMAP.iSYTE
Conserved Epi genes	Cataract associated gene (CATMAP)?	Highly lens enriched gene (iSYTE)?
Camk1d	no	yes
Tenm3	yes	no
Sned1	no	yes
Stra6	no	yes
Slc38a3	no	yes
Slc7a2	no	yes
Bub1b	yes	no
P3h2	yes	no
Chrdl1	no	yes
Frem2	no	yes
Itga3	no	yes
Pax6	yes	yes
Gja1	yes	no
Fbn1	yes	no
Mab21l1	no	yes
Dmrta2	no	yes
Cc2d2a	yes	no
Scube3	no	yes
Plch1	no	yes
Plce1	yes	no
Slc6a15	no	yes
Nav1	no	yes
Efna5	yes	no
Cyp26a1	no	yes
Kynu	yes	no
Col4a3	no	yes
Atp1b3	no	yes
Mid1	no	yes
Large1	yes	no
Tfap2a	yes	yes
Loxl1	yes	no
Trpm1	no	yes
Trpm3	yes	yes
Lrp2	yes	no
Hspb2	no	yes
Alpl	no	yes
Htra3	no	yes
Hspg2	yes	no
Smo	yes	no
Mafb	no	yes
Gpr161	yes	no
Cdkn2c	yes	no
Esco2	yes	no
Casz1	yes	yes
Cadps2	no	yes
Nid1	yes	yes
Slc40a1	yes	no
Hmga2	yes	no
Ush1c	yes	no
Lgr4	yes	no
Optc	no	yes
Tpm1	yes	no
App	yes	no
Myo6	no	yes
Tspan12	yes	no
Sema4d	yes	yes
Nup188	yes	no
Prtg	no	yes
Nectin3	yes	no
Yap1	yes	no
Galm	yes	no
Col2a1	yes	no
Ric1	yes	no
Rp2	yes	no
Taf15	no	yes
Xylt2	yes	no
Wfdc1	no	yes
Cp	no	yes
Lca5	yes	no
Gemin4	yes	no
Pank4	yes	no
Kcnj13	yes	no
Arid1b	yes	no
Wdr36	yes	no
Pgrmc1	yes	no
Capn15	yes	no
Slc25a15	yes	no
Polg	yes	no

## Sheet: S6B.Fiber.CATMAP.iSYTE
Conserved Fiber genes	Cataract associated gene (CATMAP)?	Highly lens enriched gene (iSYTE)?
Casp7	no	yes
Hsf4	yes	yes
Smco3	no	yes
Bfsp1	yes	yes
Tmcc3	no	yes
Fn3krp	no	yes
Gpx1	yes	no
Cap2	no	yes
Hopx	no	yes
Crygn	no	yes
Pgap2	no	yes
Crybb1	yes	yes
Dnajb2	no	yes
Tdrd7	yes	yes
Cyyr1	no	yes
Sorbs1	no	yes
Caprin2	yes	yes
Mip	yes	yes
Cryba4	yes	yes
Gprc5b	no	yes
Rbm24	no	yes
Nrcam	yes	yes
Fam189a1	no	yes
Pstpip2	no	yes
Lrrtm2	no	yes
Cpeb3	no	yes
Bfsp2	yes	yes
Wbp2	no	yes
Rilpl1	no	yes
Crybb3	yes	yes
Pacsin3	no	yes
Nhs	yes	no
Dhx32	no	yes
Ezr	yes	yes
Npl	no	yes
Dock5	yes	yes
Rcan2	no	yes
Dkk3	no	yes
Gja3	yes	yes
Rspo1	no	yes
Dync1i1	no	yes
Hmox1	no	yes
Sdk2	no	yes
Cpeb1	no	yes
Epha2	yes	no
Cryba1	yes	yes
Gnas	yes	no
Prkab2	no	yes
Pla2g7	no	yes
Lpin1	no	yes
Vldlr	yes	no
Abhd12	yes	no
Grifin	no	yes
Map3k5	no	yes
Fdft1	yes	no
Aldoc	no	yes
Ing2	no	yes
Sh3bgr	no	yes
Sox1	no	yes
Fyco1	yes	no
Mapre3	no	yes
Tuba1a	yes	no
Dpagt1	yes	no
Slc24a2	no	yes
Cspg5	no	yes
Nek9	yes	no
Hspb1	no	yes
Gss	no	yes
Ell2	no	yes
Adgrl2	yes	no
Nploc4	yes	no
Bmper	no	yes
Gadd45b	no	yes
Jag1	yes	yes
Gja8	yes	yes
Nf2	yes	no
Maf	yes	yes
Ssx2ip	no	yes
Lss	yes	no
Sod1	yes	no
Ppl	no	yes
Chmp4b	yes	no
Syt11	no	yes
Clic5	no	yes
Epdr1	no	yes
Mafg	no	yes
Sc5d	yes	no
Ggact	no	yes
Prox1	yes	yes
Pcbd2	no	yes
Trappc11	yes	no
Vim	yes	no
Mvk	yes	no
Mypn	no	yes
Cryz	yes	no
Pex10	yes	no
Pex13	yes	no
Pex14	yes	no
Gfer	yes	no
Thoc7	yes	no
Fign	yes	no
Gla	yes	no
Tpra1	no	yes
